# Supplementary material for: Capacity challenges in water quality monitoring: understanding the role of human development
Source: Environ Monit Assess. 2020 Apr 19;192(5):298. doi: 10.1007/s10661-020-8224-3 (PMC7167377; doi:10.1007/s10661-020-8224-3)
Supplement: Supplementary file 1 — (XLSX 51 kb) [file 10661_2020_8224_MOESM1_ESM.xlsx]

## Sheet: Sheet1
Annex 1: Compilation of Water Quality Indicators based on guidelines
No.		Name of Indicators		Sources			Total Number of Indicators	Total Number of Sources
1		1,1,1-Trichloroethane		Republic of Kenya - Environmental Management and Water Quality Regulations			474	9
				Water Services Regulatory Board - Guidelines on Drinking Water Quality and Effluent monitoring
				World Health Organisation Drinking Water Guidelines
2		1,1,2,2-Tetrachloroethane		EPA - National Recommended Water Quality Criteria
3		1,1,2-Trichloethane		Republic of Kenya - Environmental Management and Water Quality Regulations
				Water Services Regulatory Board - Guidelines on Drinking Water Quality and Effluent monitoring
4		1,1-Dichloroethane		World Health Organisation Drinking Water Guidelines
5		1,1-Dichloroethylene		Republic of Kenya - Environmental Management and Water Quality Regulations
				Water Services Regulatory Board - Guidelines on Drinking Water Quality and Effluent monitoring
6		1,2,4-Trichlorobenzene		EPA - National Recommended Water Quality Criteria
7		1,2-Dibromo-3-chloropropane (DBCP)		World Health Organisation Drinking Water Guidelines
8		1,2-Dibromoethane (ethylene dibromide)		World Health Organisation Drinking Water Guidelines
9		1,2-Dichlorobenzene		EPA - National Recommended Water Quality Criteria
10		1,2-Dichloroethane		World Health Organisation Drinking Water Guidelines
				Republic of Kenya - Environmental Management and Water Quality Regulations
				Water Services Regulatory Board - Guidelines on Drinking Water Quality and Effluent monitoring
11		1,2-Dichloropropane (1,2-DCP)		World Health Organisation Drinking Water Guidelines
12		1,2-Diphenylhydrazine		EPA - National Recommended Water Quality Criteria
13		1,2-Trans-Dichloroethylene		EPA - National Recommended Water Quality Criteria
14		1,3-Dichlorobenzene		EPA - National Recommended Water Quality Criteria
15		1,3-Dichloropropane		World Health Organisation Drinking Water Guidelines
				Republic of Kenya - Environmental Management and Water Quality Regulations
16		1,3-dichloropropene		Water Services Regulatory Board - Guidelines on Drinking Water Quality and Effluent monitoring
				World Health Organisation Drinking Water Guidelines
17		1,4-Dichlorobenzene		EPA - National Recommended Water Quality Criteria
18		1,4-Dioxane		World Health Organisation Drinking Water Guidelines
19		17a-Ethinylestradiol		British Columbia Approved Water Quality Guidelines
20		2,3,4,6-Tetrachlorophenol		EPA - National Recommended Water Quality Criteria
				British Columbia Approved Water Quality Guidelines
21		2,3-Dichlorophenol		EPA - National Recommended Water Quality Criteria
22		2,4,5-Trichlorophenoxyacetic acid		World Health Organisation Drinking Water Guidelines
23		2,4,5-Trichlorophenol		Canadian Water Quality Guidelines
				EPA - National Recommended Water Quality Criteria
24		2,4,6-Trichloropehnol		EPA - National Recommended Water Quality Criteria
				British Columbia Approved Water Quality Guidelines
25		2,4-D		Canadian Water Quality Guidelines
26		2,4-DB		World Health Organisation Drinking Water Guidelines
27		2,4-Dichlorophenol		EPA - National Recommended Water Quality Criteria
28		2,4-Dichlorophenol Total		British Columbia Approved Water Quality Guidelines
29		2,4-Dichlorophenoxyacetic acid		World Health Organisation Drinking Water Guidelines
				Indian Standard for Drinking Water
30		2,4-Dimethylphenol		EPA - National Recommended Water Quality Criteria
31		2,4-Dinitrophenol		EPA - National Recommended Water Quality Criteria
32		2,4-Dinitrotoluene		EPA - National Recommended Water Quality Criteria
33		2,5-Dichlorophenol		EPA - National Recommended Water Quality Criteria
34		2,6-Dichlorophenol		EPA - National Recommended Water Quality Criteria
35		2,6-Dinitrotoluene		EPA - National Recommended Water Quality Criteria
36		2-Chloroethylvinyl Ether		EPA - National Recommended Water Quality Criteria
37		2-Chloronaphthalene		EPA - National Recommended Water Quality Criteria
38		2-Chlorophenol		EPA - National Recommended Water Quality Criteria
39		2-Methyl-4,6-Dinitrophenol		EPA - National Recommended Water Quality Criteria
40		2-Methyl-4-Chlorophenol		EPA - National Recommended Water Quality Criteria
41		2-Nitrophenol		EPA - National Recommended Water Quality Criteria
42		2-Phenylphenol and its sodium salt		World Health Organisation Drinking Water Guidelines
43		3,3'-Dichlorobenzidine		EPA - National Recommended Water Quality Criteria
44		3,4-Dichlorophenol		EPA - National Recommended Water Quality Criteria
45		3-Chlorophenol		EPA - National Recommended Water Quality Criteria
46		3-Methyl-4-Chlorophenol		EPA - National Recommended Water Quality Criteria
47		3-Methyl-6-Chlorophenol		EPA - National Recommended Water Quality Criteria
48		4,4'-DDD		EPA - National Recommended Water Quality Criteria
49		4,4'-DDE		EPA - National Recommended Water Quality Criteria
50		4,4'-DDT		EPA - National Recommended Water Quality Criteria
51		4-Bromophenyl Phenyl Ether		EPA - National Recommended Water Quality Criteria
52		4-Chlorophenol		EPA - National Recommended Water Quality Criteria
53		4-Chlorophenyl Phenyl Ether		EPA - National Recommended Water Quality Criteria
54		4-Nitrophenol		EPA - National Recommended Water Quality Criteria
55		Acanthamoeba		World Health Organisation Drinking Water Guidelines
56		Acenaphthene		EPA - National Recommended Water Quality Criteria
57		Acenaphthylene		EPA - National Recommended Water Quality Criteria
58		Acinetobacter		World Health Organisation Drinking Water Guidelines
59		Acrolein		EPA - National Recommended Water Quality Criteria
60		Acrolein		Canadian Water Quality Guidelines
				World Health Organisation Drinking Water Guidelines
61		Acrylonitrile		EPA - National Recommended Water Quality Criteria
62		Adenoviruses		World Health Organisation Drinking Water Guidelines
63		Aeromonas		Canadian Water Quality Guidelines
				World Health Organisation Drinking Water Guidelines
64		Aesthetic Qualities		Canadian Water Quality Guidelines
				EPA - National Recommended Water Quality Criteria
65		Alachlor		World Health Organisation Drinking Water Guidelines
				Indian Standard for Drinking Water
66		Aldicarb		World Health Organisation Drinking Water Guidelines
67		Aldrin		EPA - National Recommended Water Quality Criteria
68		Aldrin and dieldrin		Canadian Water Quality Guidelines
				World Health Organisation Drinking Water Guidelines
				Indian Standard for Drinking Water
69		Algae		British Columbia Approved Water Quality Guidelines
				Queensland Water Quality Guidelines
70		Alkalinity		EPA - National Recommended Water Quality Criteria
				South Africa - Resource Directed Management of Water Quality
71		Alkyl benzyl sulphonates		Republic of Kenya - Environmental Management and Water Quality Regulations
72		Alkyl Mercury		Republic of Kenya - Environmental Management and Water Quality Regulations
				Water Services Regulatory Board - Guidelines on Drinking Water Quality and Effluent monitoring
73		Alkyl Mercury Compounds		Republic of Kenya - Environmental Management and Water Quality Regulations
				Water Services Regulatory Board - Guidelines on Drinking Water Quality and Effluent monitoring
74		Alpha HCH		Indian Standard for Drinking Water
75		Alpha-BHC		EPA - National Recommended Water Quality Criteria
76		Alpha-Endosulfan		EPA - National Recommended Water Quality Criteria
77		Aluminium		Canadian Water Quality Guidelines
				South Africa - Resource Directed Management of Water Quality
				Indian Standard for Drinking Water
				Water Services Regulatory Board - Guidelines on Drinking Water Quality and Effluent monitoring
				World Health Organisation Drinking Water Guidelines
				British Columbia Approved Water Quality Guidelines
				EPA - National Recommended Water Quality Criteria
78		Ammonia		EPA - National Recommended Water Quality Criteria
				Queensland Water Quality Guidelines
				South Africa - Resource Directed Management of Water Quality
				World Health Organisation Drinking Water Guidelines
				Indian Standard for Drinking Water
				British Columbia Approved Water Quality Guidelines
				Republic of Kenya - Environmental Management and Water Quality Regulations
				Water Services Regulatory Board - Guidelines on Drinking Water Quality and Effluent monitoring
79		Ammonia Nitrogen		Republic of Kenya - Environmental Management and Water Quality Regulations
				Water Services Regulatory Board - Guidelines on Drinking Water Quality and Effluent monitoring
80		Anionic		Indian Standard for Drinking Water
81		Anthracene		EPA - National Recommended Water Quality Criteria
82		Antimony		EPA - National Recommended Water Quality Criteria
				Canadian Water Quality Guidelines
				World Health Organisation Drinking Water Guidelines
83		Aquatic vascular plants		Canadian Water Quality Guidelines
84		Arsenic		EPA - National Recommended Water Quality Criteria
				Canadian Water Quality Guidelines
				South Africa - Resource Directed Management of Water Quality
				World Health Organisation Drinking Water Guidelines
				British Columbia Approved Water Quality Guidelines
				Republic of Kenya - Environmental Management and Water Quality Regulations
				Water Services Regulatory Board - Guidelines on Drinking Water Quality and Effluent monitoring
85		Arsenic and its compounds		Water Services Regulatory Board - Guidelines on Drinking Water Quality and Effluent monitoring
86		Asbestos		EPA - National Recommended Water Quality Criteria
				Canadian Water Quality Guidelines
				World Health Organisation Drinking Water Guidelines
87		Asellus		Indian Standard for Drinking Water
88		Astroviruses		World Health Organisation Drinking Water Guidelines
89		Atrazine		South Africa - Resource Directed Management of Water Quality
				World Health Organisation Drinking Water Guidelines
				Indian Standard for Drinking Water
90		Bacillus		World Health Organisation Drinking Water Guidelines
91		Bacteria		EPA - National Recommended Water Quality Criteria
92		Bacteroides fragilis phages		World Health Organisation Drinking Water Guidelines
93		Balantidium coli		World Health Organisation Drinking Water Guidelines
94		Barium		EPA - National Recommended Water Quality Criteria
				Canadian Water Quality Guidelines
				World Health Organisation Drinking Water Guidelines
				Indian Standard for Drinking Water
				Water Services Regulatory Board - Guidelines on Drinking Water Quality and Effluent monitoring
95		Bentazone		World Health Organisation Drinking Water Guidelines
96		Benzene		EPA - National Recommended Water Quality Criteria
				Canadian Water Quality Guidelines
				World Health Organisation Drinking Water Guidelines
				British Columbia Approved Water Quality Guidelines
				Republic of Kenya - Environmental Management and Water Quality Regulations
				Water Services Regulatory Board - Guidelines on Drinking Water Quality and Effluent monitoring
97		Benzidine		EPA - National Recommended Water Quality Criteria
98		Benzo(a)Anthracene		EPA - National Recommended Water Quality Criteria
99		Benzo(a)Pyrene		EPA - National Recommended Water Quality Criteria
100		Benzo(b)Fluoranthene		EPA - National Recommended Water Quality Criteria
101		Benzo(ghi)Perylene		EPA - National Recommended Water Quality Criteria
102		Benzo(k)Fluoranthene		EPA - National Recommended Water Quality Criteria
103		Beryllium		EPA - National Recommended Water Quality Criteria
				Canadian Water Quality Guidelines
104		Beta HCH		Indian Standard for Drinking Water
				EPA - National Recommended Water Quality Criteria
105		beta-Endosulfan		EPA - National Recommended Water Quality Criteria
106		Bicarbonate3		Canadian Water Quality Guidelines
107		Biochemical Oxygen Demand		Republic of Kenya - Environmental Management and Water Quality Regulations
				Water Services Regulatory Board - Guidelines on Drinking Water Quality and Effluent monitoring
108		Bis(2-Chloroethoxy)Methane		EPA - National Recommended Water Quality Criteria
109		Bis(2-Chloroethyl)Ether		EPA - National Recommended Water Quality Criteria
110		Bis(2-Chloroisopropyl)Ether		EPA - National Recommended Water Quality Criteria
111		Bis(2-Ethylhexyl)Phthalate		EPA - National Recommended Water Quality Criteria
112		Boron		EPA - National Recommended Water Quality Criteria
				Canadian Water Quality Guidelines
				South Africa - Resource Directed Management of Water Quality
				World Health Organisation Drinking Water Guidelines
				Indian Standard for Drinking Water
				British Columbia Approved Water Quality Guidelines
				Republic of Kenya - Environmental Management and Water Quality Regulations
				Water Services Regulatory Board - Guidelines on Drinking Water Quality and Effluent monitoring
113		Bromate		World Health Organisation Drinking Water Guidelines
114		Brominated acetic acids		World Health Organisation Drinking Water Guidelines
115		Bromoform		EPA - National Recommended Water Quality Criteria
116		Burkholderia pseudomallei		World Health Organisation Drinking Water Guidelines
117		Butachlor		Indian Standard for Drinking Water
118		Butylbenzyl Phthalate		EPA - National Recommended Water Quality Criteria
119		Cadmium		EPA - National Recommended Water Quality Criteria
				Canadian Water Quality Guidelines
				South Africa - Resource Directed Management of Water Quality
				World Health Organisation Drinking Water Guidelines
				Indian Standard for Drinking Water
				British Columbia Approved Water Quality Guidelines
				Republic of Kenya - Environmental Management and Water Quality Regulations
				Water Services Regulatory Board - Guidelines on Drinking Water Quality and Effluent monitoring
120		Calcium		South Africa - Resource Directed Management of Water Quality
				Indian Standard for Drinking Water
				Water Services Regulatory Board - Guidelines on Drinking Water Quality and Effluent monitoring
121		Calcium Carbide		Republic of Kenya - Environmental Management and Water Quality Regulations
122		Caliciviruses		World Health Organisation Drinking Water Guidelines
123		Campylobacter		World Health Organisation Drinking Water Guidelines
				Canadian Water Quality Guidelines
124		Carbaryl		Canadian Water Quality Guidelines
125		Carbofuran		World Health Organisation Drinking Water Guidelines
126		Carbon Tetrachloride		EPA - National Recommended Water Quality Criteria
				World Health Organisation Drinking Water Guidelines
				Republic of Kenya - Environmental Management and Water Quality Regulations
				Water Services Regulatory Board - Guidelines on Drinking Water Quality and Effluent monitoring
127		Cesium		Canadian Water Quality Guidelines
128		Chemical Oxygen Demand		Republic of Kenya - Environmental Management and Water Quality Regulations
				South Africa - Resource Directed Management of Water Quality
				Water Services Regulatory Board - Guidelines on Drinking Water Quality and Effluent monitoring
129		Chironomids		Indian Standard for Drinking Water
130		Chloral hydrate (trichloroacetaldehyde)		World Health Organisation Drinking Water Guidelines
131		Chloramines		Indian Standard for Drinking Water
132		Chlorate		British Columbia Approved Water Quality Guidelines
133		Chlordane		EPA - National Recommended Water Quality Criteria
				Canadian Water Quality Guidelines
				World Health Organisation Drinking Water Guidelines
134		Chloride		EPA - National Recommended Water Quality Criteria
				Canadian Water Quality Guidelines
				South Africa - Resource Directed Management of Water Quality
				World Health Organisation Drinking Water Guidelines
				Indian Standard for Drinking Water
				British Columbia Approved Water Quality Guidelines
				Water Services Regulatory Board - Guidelines on Drinking Water Quality and Effluent monitoring
				Republic of Kenya - Environmental Management and Water Quality Regulations
135		Chlorinated benzenes		Canadian Water Quality Guidelines
136		Chlorinated ethylenes		Canadian Water Quality Guidelines
137		Chlorinated phenols		Canadian Water Quality Guidelines
138		Chlorine		EPA - National Recommended Water Quality Criteria
				Canadian Water Quality Guidelines
				South Africa - Resource Directed Management of Water Quality
				World Health Organisation Drinking Water Guidelines
				British Columbia Approved Water Quality Guidelines
				Water Services Regulatory Board - Guidelines on Drinking Water Quality and Effluent monitoring
139		Chlorine Free Residue		Republic of Kenya - Environmental Management and Water Quality Regulations
				Water Services Regulatory Board - Guidelines on Drinking Water Quality and Effluent monitoring
140		Chlorite and Chlorate		World Health Organisation Drinking Water Guidelines
141		Chloroacetones		World Health Organisation Drinking Water Guidelines
142		Chlorobenzene		EPA - National Recommended Water Quality Criteria
143		Chlorodibromomethane		EPA - National Recommended Water Quality Criteria
144		Chloroethane		EPA - National Recommended Water Quality Criteria
145		Chloroform		EPA - National Recommended Water Quality Criteria
				Republic of Kenya - Environmental Management and Water Quality Regulations
146		Chlorophenols		British Columbia Approved Water Quality Guidelines
				World Health Organisation Drinking Water Guidelines
147		Chlorophenols Pentachlorophenol 2, 4, 6Trichlorophenol		Water Services Regulatory Board - Guidelines on Drinking Water Quality and Effluent monitoring
148		Chlorophenoxy Herbicide (2,4,5,-TP)		EPA - National Recommended Water Quality Criteria
149		Chlorophenoxy Herbicide (2,4-D)		EPA - National Recommended Water Quality Criteria
150		Chlorophyceae		Indian Standard for Drinking Water
151		Chlorophyll-a		Queensland Water Quality Guidelines
152		Chloropicrin		World Health Organisation Drinking Water Guidelines
153		Chloropyrifos		EPA - National Recommended Water Quality Criteria
154		Chlorotoluron		World Health Organisation Drinking Water Guidelines
155		Chlorpyrifos		World Health Organisation Drinking Water Guidelines
				Indian Standard for Drinking Water
156		Chromium		Canadian Water Quality Guidelines
				World Health Organisation Drinking Water Guidelines
				Republic of Kenya - Environmental Management and Water Quality Regulations
				Water Services Regulatory Board - Guidelines on Drinking Water Quality and Effluent monitoring
157		Chromium total		Republic of Kenya - Environmental Management and Water Quality Regulations
				Water Services Regulatory Board - Guidelines on Drinking Water Quality and Effluent monitoring
158		Chromium III		EPA - National Recommended Water Quality Criteria
159		Chromium VI		Republic of Kenya - Environmental Management and Water Quality Regulations
				Water Services Regulatory Board - Guidelines on Drinking Water Quality and Effluent monitoring
				EPA - National Recommended Water Quality Criteria
				South Africa - Resource Directed Management of Water Quality
160		Chrysene		EPA - National Recommended Water Quality Criteria
161		Ciliates		Indian Standard for Drinking Water
162		cis - 1,2 - dichloro ethylene		Republic of Kenya - Environmental Management and Water Quality Regulations
				Water Services Regulatory Board - Guidelines on Drinking Water Quality and Effluent monitoring
163		Clarity		Canadian Water Quality Guidelines
				South Africa - Resource Directed Management of Water Quality
164		Clostridium perfringens		World Health Organisation Drinking Water Guidelines
165		Cobalt		Canadian Water Quality Guidelines
				South Africa - Resource Directed Management of Water Quality
				British Columbia Approved Water Quality Guidelines
				Water Services Regulatory Board - Guidelines on Drinking Water Quality and Effluent monitoring
166		Coliforms		Water Services Regulatory Board - Guidelines on Drinking Water Quality and Effluent monitoring
167		Coliphages		Canadian Water Quality Guidelines
				South Africa - Resource Directed Management of Water Quality
				World Health Organisation Drinking Water Guidelines
168		Colour		EPA - National Recommended Water Quality Criteria
				Canadian Water Quality Guidelines
				Indian Standard for Drinking Water
				British Columbia Approved Water Quality Guidelines
				Republic of Kenya - Environmental Management and Water Quality Regulations
				Water Services Regulatory Board - Guidelines on Drinking Water Quality and Effluent monitoring
169		Copper		EPA - National Recommended Water Quality Criteria
				Canadian Water Quality Guidelines
				South Africa - Resource Directed Management of Water Quality
				World Health Organisation Drinking Water Guidelines
				Indian Standard for Drinking Water
				British Columbia Approved Water Quality Guidelines
				Republic of Kenya - Environmental Management and Water Quality Regulations
				Water Services Regulatory Board - Guidelines on Drinking Water Quality and Effluent monitoring
170		Crustacea		Indian Standard for Drinking Water
171		Cryptosporidium		Canadian Water Quality Guidelines
				World Health Organisation Drinking Water Guidelines
172		Cyanazine		World Health Organisation Drinking Water Guidelines
173		Cyanide		EPA - National Recommended Water Quality Criteria
				Canadian Water Quality Guidelines
				South Africa - Resource Directed Management of Water Quality
				World Health Organisation Drinking Water Guidelines
				Indian Standard for Drinking Water
				British Columbia Approved Water Quality Guidelines
				Water Services Regulatory Board - Guidelines on Drinking Water Quality and Effluent monitoring
174		Cyanide Total		Republic of Kenya - Environmental Management and Water Quality Regulations
175		Cyanogen chloride		World Health Organisation Drinking Water Guidelines
176		Cyanophyceae		Indian Standard for Drinking Water
177		Cyclospora cayetanensis		World Health Organisation Drinking Water Guidelines
178		DDT		Canadian Water Quality Guidelines
				Indian Standard for Drinking Water
				World Health Organisation Drinking Water Guidelines
179		Degreasing solvents of mono-di-trichloroethylene type		Republic of Kenya - Environmental Management and Water Quality Regulations
180		Delta HCH		Indian Standard for Drinking Water
181		Delta-BHC		EPA - National Recommended Water Quality Criteria
182		Demeton		EPA - National Recommended Water Quality Criteria
183		Detergents		Republic of Kenya - Environmental Management and Water Quality Regulations
				Water Services Regulatory Board - Guidelines on Drinking Water Quality and Effluent monitoring
184		Di(2-ethylhexyl)adipate		World Health Organisation Drinking Water Guidelines
185		Di(2-ethylhexyl)phthalate		World Health Organisation Drinking Water Guidelines
186		Dialkyltins		World Health Organisation Drinking Water Guidelines
187		Diatoms		Indian Standard for Drinking Water
188		Diazinon		Canadian Water Quality Guidelines
189		Dibenzo(a,h)Anthracene		EPA - National Recommended Water Quality Criteria
190		Dichloroacetic acid		World Health Organisation Drinking Water Guidelines
191		Dichlorobenzenes (1,2-dichlorobenzene, 1,3-dichlorobenzene, 1,4-dichlorobenzene)		World Health Organisation Drinking Water Guidelines
192		Dichlorobromomethane		EPA - National Recommended Water Quality Criteria
193		Dichloroethane		EPA - National Recommended Water Quality Criteria
194		Dichloromethane		Republic of Kenya - Environmental Management and Water Quality Regulations
195		Dichloromethane		Water Services Regulatory Board - Guidelines on Drinking Water Quality and Effluent monitoring
				World Health Organisation Drinking Water Guidelines
196		Dichlorophenols		Canadian Water Quality Guidelines
				British Columbia Approved Water Quality Guidelines
197		Dichlorprop (2,4-DP)		World Health Organisation Drinking Water Guidelines
198		Dieldrin		EPA - National Recommended Water Quality Criteria
199		Dieldrin + aldrin		Canadian Water Quality Guidelines
200		Diethyl Phthalate		EPA - National Recommended Water Quality Criteria
201		Diisopropanolamine		British Columbia Approved Water Quality Guidelines
202		Dimethoate		World Health Organisation Drinking Water Guidelines
203		Dimethyl Phthalate		EPA - National Recommended Water Quality Criteria
204		Di-n-Butyl Phthalate		EPA - National Recommended Water Quality Criteria
205		Dinitrophenols		EPA - National Recommended Water Quality Criteria
206		Dinitrotoluenes		Canadian Water Quality Guidelines
207		Di-n-Octyl Phthalate		EPA - National Recommended Water Quality Criteria
208		Dioxin		EPA - National Recommended Water Quality Criteria
209		Diphenylhydrazine		Canadian Water Quality Guidelines
210		Diquat		World Health Organisation Drinking Water Guidelines
211		Dissolved inorganic N		Queensland Water Quality Guidelines
212		Dissolved iron		Republic of Kenya - Environmental Management and Water Quality Regulations
				Water Services Regulatory Board - Guidelines on Drinking Water Quality and Effluent monitoring
213		Dissolved Manganese		Republic of Kenya - Environmental Management and Water Quality Regulations
				Water Services Regulatory Board - Guidelines on Drinking Water Quality and Effluent monitoring
214		Dissolved Organic N		Queensland Water Quality Guidelines
215		Dissolved Oxygen		Canadian Water Quality Guidelines
				Queensland Water Quality Guidelines
				South Africa - Resource Directed Management of Water Quality
				EPA - National Recommended Water Quality Criteria
				British Columbia Approved Water Quality Guidelines
216		Dracunculus medinensis		World Health Organisation Drinking Water Guidelines
217		Dreissena		Indian Standard for Drinking Water
218		E.coli		Indian Standard for Drinking Water
				British Columbia Approved Water Quality Guidelines
				World Health Organisation Drinking Water Guidelines
				Republic of Kenya - Environmental Management and Water Quality Regulations
				Canadian Water Quality Guidelines
				Water Services Regulatory Board - Guidelines on Drinking Water Quality and Effluent monitoring
219		Edetic acid (EDTA)		World Health Organisation Drinking Water Guidelines
220		Electrical Conductivity		South Africa - Resource Directed Management of Water Quality
221		Endosulfan		Canadian Water Quality Guidelines
				Indian Standard for Drinking Water
				World Health Organisation Drinking Water Guidelines
222		Endosulfan Sulfate		EPA - National Recommended Water Quality Criteria
223		Endrin		EPA - National Recommended Water Quality Criteria
				Canadian Water Quality Guidelines
				World Health Organisation Drinking Water Guidelines
224		Endrin Aldehyde		EPA - National Recommended Water Quality Criteria
225		Entamoeba histolytica		World Health Organisation Drinking Water Guidelines
226		Enteric Viruses		South Africa - Resource Directed Management of Water Quality
				World Health Organisation Drinking Water Guidelines
227		Enterococci		Canadian Water Quality Guidelines
				British Columbia Approved Water Quality Guidelines
228		Enteroviruses		World Health Organisation Drinking Water Guidelines
229		Epichlorohydrin		World Health Organisation Drinking Water Guidelines
230		Eristalls		Indian Standard for Drinking Water
231		Ether, Bis( Chloromethyl)		EPA - National Recommended Water Quality Criteria
232		Ethion		Indian Standard for Drinking Water
233		Ethylbenzene		EPA - National Recommended Water Quality Criteria
				Canadian Water Quality Guidelines
				British Columbia Approved Water Quality Guidelines
				World Health Organisation Drinking Water Guidelines
234		Faecal coliforms		Canadian Water Quality Guidelines
				South Africa - Resource Directed Management of Water Quality
				British Columbia Approved Water Quality Guidelines
235		Faecal Streptococci		South Africa - Resource Directed Management of Water Quality
236		Family richness		Queensland Water Quality Guidelines
237		Fasciola spp.		World Health Organisation Drinking Water Guidelines
238		Fenitrothion		World Health Organisation Drinking Water Guidelines
239		Fenoprop (2,4,5-TP; 2,4,5-trichlorophenoxy propionic acid)		World Health Organisation Drinking Water Guidelines
240		Filterable reactive P		Queensland Water Quality Guidelines
241		Fish assemblage O/E50		Queensland Water Quality Guidelines
242		Flagellates		Indian Standard for Drinking Water
243		Fluoranthene		EPA - National Recommended Water Quality Criteria
244		Fluorene		EPA - National Recommended Water Quality Criteria
245		Fluoride		Canadian Water Quality Guidelines
				South Africa - Resource Directed Management of Water Quality
				Indian Standard for Drinking Water
				British Columbia Approved Water Quality Guidelines
				Republic of Kenya - Environmental Management and Water Quality Regulations
				Water Services Regulatory Board - Guidelines on Drinking Water Quality and Effluent monitoring
				World Health Organisation Drinking Water Guidelines
246		Fluoride and its compounds		Republic of Kenya - Environmental Management and Water Quality Regulations
247		Formaldehyde		World Health Organisation Drinking Water Guidelines
248		Free and saline Ammonia as Nitrogen		Republic of Kenya - Environmental Management and Water Quality Regulations
				Water Services Regulatory Board - Guidelines on Drinking Water Quality and Effluent monitoring
249		Free residual chlorine		Indian Standard for Drinking Water
250		Gamma-HCH		Indian Standard for Drinking Water
251		Gamma-BHC (Lindane)		EPA - National Recommended Water Quality Criteria
252		Total Disolved Gas		EPA - National Recommended Water Quality Criteria
253		Giardia intestinalis		World Health Organisation Drinking Water Guidelines
254		Giardia lamblia		Canadian Water Quality Guidelines
255		Glyphosate and AMPA		World Health Organisation Drinking Water Guidelines
256		Gross primary production		Queensland Water Quality Guidelines
257		Guthion		EPA - National Recommended Water Quality Criteria
258		Halogenated acetonitriles		World Health Organisation Drinking Water Guidelines
259		Halogenated ethers		Canadian Water Quality Guidelines
260		Hardness		EPA - National Recommended Water Quality Criteria
				South Africa - Resource Directed Management of Water Quality
				Canadian Water Quality Guidelines
				Water Services Regulatory Board - Guidelines on Drinking Water Quality and Effluent monitoring
				World Health Organisation Drinking Water Guidelines
261		Helicobacter pylori		World Health Organisation Drinking Water Guidelines
262		Hepatitis A virus		World Health Organisation Drinking Water Guidelines
263		Hepatitis E virus		World Health Organisation Drinking Water Guidelines
264		Heptachlor		EPA - National Recommended Water Quality Criteria
265		Heptachlor + heptachlor epoxide		Canadian Water Quality Guidelines
				World Health Organisation Drinking Water Guidelines
				EPA - National Recommended Water Quality Criteria
266		Heterotrophic plate counts		World Health Organisation Drinking Water Guidelines
267		Hexachlorobenzene		EPA - National Recommended Water Quality Criteria
				World Health Organisation Drinking Water Guidelines
268		Hexachlorobutadiene		EPA - National Recommended Water Quality Criteria
				Canadian Water Quality Guidelines
				World Health Organisation Drinking Water Guidelines
269		Hexachlorocyclohexane isomers		Canadian Water Quality Guidelines
270		Hexachlorocyclo-hexane- Technical		EPA - National Recommended Water Quality Criteria
271		Hexachlorocyclopentadiene		EPA - National Recommended Water Quality Criteria
				Canadian Water Quality Guidelines
272		Hexachloroethane		EPA - National Recommended Water Quality Criteria
273		Hexavalent Chromium VI compounds		Republic of Kenya - Environmental Management and Water Quality Regulations
				Water Services Regulatory Board - Guidelines on Drinking Water Quality and Effluent monitoring
274		Human and animal pathogens		Canadian Water Quality Guidelines
275		Hydra		Indian Standard for Drinking Water
276		Hydrogen sulﬁde		World Health Organisation Drinking Water Guidelines
277		Ideno(1,2,3-cd)Pyrene		EPA - National Recommended Water Quality Criteria
278		Inflammable solvents		Republic of Kenya - Environmental Management and Water Quality Regulations
279		Inorganic tin		World Health Organisation Drinking Water Guidelines
280		Iodine		Canadian Water Quality Guidelines
				World Health Organisation Drinking Water Guidelines
281		Iron		EPA - National Recommended Water Quality Criteria
				Canadian Water Quality Guidelines
				South Africa - Resource Directed Management of Water Quality
				Indian Standard for Drinking Water
				British Columbia Approved Water Quality Guidelines
				Water Services Regulatory Board - Guidelines on Drinking Water Quality and Effluent monitoring
				World Health Organisation Drinking Water Guidelines
282		Isophorone		EPA - National Recommended Water Quality Criteria
283		Isoproturon		Indian Standard for Drinking Water
				World Health Organisation Drinking Water Guidelines
284		Isospora belli		World Health Organisation Drinking Water Guidelines
285		Klebsiella		World Health Organisation Drinking Water Guidelines
286		Lead		EPA - National Recommended Water Quality Criteria
				Canadian Water Quality Guidelines
				South Africa - Resource Directed Management of Water Quality
				Indian Standard for Drinking Water
				British Columbia Approved Water Quality Guidelines
				Republic of Kenya - Environmental Management and Water Quality Regulations
				Water Services Regulatory Board - Guidelines on Drinking Water Quality and Effluent monitoring
				World Health Organisation Drinking Water Guidelines
287		Legionella		Canadian Water Quality Guidelines
				World Health Organisation Drinking Water Guidelines
288		Lindane		Canadian Water Quality Guidelines
				World Health Organisation Drinking Water Guidelines
289		Lithium		Canadian Water Quality Guidelines
				South Africa - Resource Directed Management of Water Quality
290		Magnesium		South Africa - Resource Directed Management of Water Quality
				Indian Standard for Drinking Water
				Water Services Regulatory Board - Guidelines on Drinking Water Quality and Effluent monitoring
291		Malathion		EPA - National Recommended Water Quality Criteria
				Indian Standard for Drinking Water
				World Health Organisation Drinking Water Guidelines
292		Manganese		EPA - National Recommended Water Quality Criteria
				Canadian Water Quality Guidelines
				South Africa - Resource Directed Management of Water Quality
				Indian Standard for Drinking Water
				British Columbia Approved Water Quality Guidelines
				Water Services Regulatory Board - Guidelines on Drinking Water Quality and Effluent monitoring
				World Health Organisation Drinking Water Guidelines
293		Maximum depth limit of seagrass		Queensland Water Quality Guidelines
294		MCPA [4-(2-methyl-4-chlorophenoxy)acetic acid]		World Health Organisation Drinking Water Guidelines
295		Mecoprop (MCPP; [2(2-methyl-chlorophenoxy) propionic acid])		World Health Organisation Drinking Water Guidelines
296		Mercury		EPA - National Recommended Water Quality Criteria
				Canadian Water Quality Guidelines
				South Africa - Resource Directed Management of Water Quality
				Indian Standard for Drinking Water
				British Columbia Approved Water Quality Guidelines
				Republic of Kenya - Environmental Management and Water Quality Regulations
				Water Services Regulatory Board - Guidelines on Drinking Water Quality and Effluent monitoring
				World Health Organisation Drinking Water Guidelines
297		Methoxychlor		EPA - National Recommended Water Quality Criteria
				World Health Organisation Drinking Water Guidelines
298		Methyl Bromide		EPA - National Recommended Water Quality Criteria
299		Methyl Chloride		EPA - National Recommended Water Quality Criteria
300		Methyl mercury		British Columbia Approved Water Quality Guidelines
301		Methyl parathion		Canadian Water Quality Guidelines
				World Health Organisation Drinking Water Guidelines
				Indian Standard for Drinking Water
302		Methyl Tertiary-Butyl Ether		British Columbia Approved Water Quality Guidelines
				World Health Organisation Drinking Water Guidelines
303		Methylene Chloride		EPA - National Recommended Water Quality Criteria
304		Methylmercury		EPA - National Recommended Water Quality Criteria
305		Metolachlor		World Health Organisation Drinking Water Guidelines
306		Microcystin-LR		World Health Organisation Drinking Water Guidelines
307		Microsporidia		World Health Organisation Drinking Water Guidelines
308		Mineral oil		Indian Standard for Drinking Water
309		Mirex		EPA - National Recommended Water Quality Criteria
310		Molinate		World Health Organisation Drinking Water Guidelines
311		Molybdenum		Canadian Water Quality Guidelines
				South Africa - Resource Directed Management of Water Quality
				Indian Standard for Drinking Water
				British Columbia Approved Water Quality Guidelines
				World Health Organisation Drinking Water Guidelines
312		Monochloramine		World Health Organisation Drinking Water Guidelines
313		Monochloroacetic acid		World Health Organisation Drinking Water Guidelines
314		Monochlorobenzene		EPA - National Recommended Water Quality Criteria
				World Health Organisation Drinking Water Guidelines
315		Monochlorophenol		British Columbia Approved Water Quality Guidelines
				Canadian Water Quality Guidelines
316		Monocrotophos		Indian Standard for Drinking Water
317		MX		World Health Organisation Drinking Water Guidelines
318		Mycobacterium		World Health Organisation Drinking Water Guidelines
319		Naegleria fowleri		World Health Organisation Drinking Water Guidelines
320		Naphthalene		EPA - National Recommended Water Quality Criteria
				British Columbia Approved Water Quality Guidelines
321		n-Hexane extracts		Republic of Kenya - Environmental Management and Water Quality Regulations
				Water Services Regulatory Board - Guidelines on Drinking Water Quality and Effluent monitoring
322		Nickel		EPA - National Recommended Water Quality Criteria
				Canadian Water Quality Guidelines
				South Africa - Resource Directed Management of Water Quality
				Indian Standard for Drinking Water
				Republic of Kenya - Environmental Management and Water Quality Regulations
				Water Services Regulatory Board - Guidelines on Drinking Water Quality and Effluent monitoring
				World Health Organisation Drinking Water Guidelines
323		Nitrate		Canadian Water Quality Guidelines
				Queensland Water Quality Guidelines
				South Africa - Resource Directed Management of Water Quality
				Indian Standard for Drinking Water
				British Columbia Approved Water Quality Guidelines
				Republic of Kenya - Environmental Management and Water Quality Regulations
				Water Services Regulatory Board - Guidelines on Drinking Water Quality and Effluent monitoring
				EPA - National Recommended Water Quality Criteria
				Water Services Regulatory Board - Guidelines on Drinking Water Quality and Effluent monitoring
324		Nitrate and nitrite		World Health Organisation Drinking Water Guidelines
				South Africa - Resource Directed Management of Water Quality
325		Nitrilotriacetic acid		Canadian Water Quality Guidelines
				World Health Organisation Drinking Water Guidelines
326		Nitrite		Canadian Water Quality Guidelines
				Queensland Water Quality Guidelines
				South Africa - Resource Directed Management of Water Quality
				British Columbia Approved Water Quality Guidelines
				Water Services Regulatory Board - Guidelines on Drinking Water Quality and Effluent monitoring
327		Nitrobenzene		EPA - National Recommended Water Quality Criteria
				Canadian Water Quality Guidelines
328		Nitrogen		Canadian Water Quality Guidelines
				British Columbia Approved Water Quality Guidelines
329		Nitrophenols		Canadian Water Quality Guidelines
330		Nitrosamines		EPA - National Recommended Water Quality Criteria
331		Nitrosodibutylamine,N		EPA - National Recommended Water Quality Criteria
332		Nitrosopyrrolidine,N		EPA - National Recommended Water Quality Criteria
333		N-Nitrosodimethylamine		EPA - National Recommended Water Quality Criteria
334		N-Nitrosodi-n-Propylamine		EPA - National Recommended Water Quality Criteria
335		N-Nitrosodiphenylamine		EPA - National Recommended Water Quality Criteria
336		Nutrients		EPA - National Recommended Water Quality Criteria
				Queensland Water Quality Guidelines
				British Columbia Approved Water Quality Guidelines
337		Odour		Canadian Water Quality Guidelines
				Indian Standard for Drinking Water
				Water Services Regulatory Board - Guidelines on Drinking Water Quality and Effluent monitoring
338		Oil and Grease		EPA - National Recommended Water Quality Criteria
				Canadian Water Quality Guidelines
				Republic of Kenya - Environmental Management and Water Quality Regulations
				Water Services Regulatory Board - Guidelines on Drinking Water Quality and Effluent monitoring
339		Organic Carbon		British Columbia Approved Water Quality Guidelines
340		Organic N		Queensland Water Quality Guidelines
341		Organo-phosphorus compounds		Republic of Kenya - Environmental Management and Water Quality Regulations
342		Ortho-phosphate		South Africa - Resource Directed Management of Water Quality
343		Parathion		EPA - National Recommended Water Quality Criteria
				Canadian Water Quality Guidelines
				World Health Organisation Drinking Water Guidelines
344		Particulate N		Queensland Water Quality Guidelines
345		Particulate P		Queensland Water Quality Guidelines
346		PCBs		British Columbia Approved Water Quality Guidelines
347		Pendimethalin		World Health Organisation Drinking Water Guidelines
348		Pentachlorobenzene		EPA - National Recommended Water Quality Criteria
349		Pentachlorophenol		EPA - National Recommended Water Quality Criteria
				Canadian Water Quality Guidelines
				British Columbia Approved Water Quality Guidelines
				World Health Organisation Drinking Water Guidelines
350		Percent of Exotic Individuals		Queensland Water Quality Guidelines
351		Percent of Native Species Expected		Queensland Water Quality Guidelines
352		Permanganate Value		Republic of Kenya - Environmental Management and Water Quality Regulations
353		Permethrin		World Health Organisation Drinking Water Guidelines
354		pesticides		Canadian Water Quality Guidelines
				Indian Standard for Drinking Water
				Canadian Water Quality Guidelines
355		Pesticides in Sediments		Queensland Water Quality Guidelines
356		PET Richness		Queensland Water Quality Guidelines
357		Petroleum Products		World Health Organisation Drinking Water Guidelines
358		pH		EPA - National Recommended Water Quality Criteria
				Canadian Water Quality Guidelines
				Queensland Water Quality Guidelines
				South Africa - Resource Directed Management of Water Quality
				Indian Standard for Drinking Water
				British Columbia Approved Water Quality Guidelines
				Republic of Kenya - Environmental Management and Water Quality Regulations
				Water Services Regulatory Board - Guidelines on Drinking Water Quality and Effluent monitoring
				World Health Organisation Drinking Water Guidelines
359		Phenanthrene		EPA - National Recommended Water Quality Criteria
360		Phenol		EPA - National Recommended Water Quality Criteria
				Indian Standard for Drinking Water
				Water Services Regulatory Board - Guidelines on Drinking Water Quality and Effluent monitoring
				Canadian Water Quality Guidelines
				South Africa - Resource Directed Management of Water Quality
				British Columbia Approved Water Quality Guidelines
				Republic of Kenya - Environmental Management and Water Quality Regulations
				Water Services Regulatory Board - Guidelines on Drinking Water Quality and Effluent monitoring
361		Phenoxy Herbicides		Canadian Water Quality Guidelines
362		Phorate		Indian Standard for Drinking Water
363		Phosphates		Republic of Kenya - Environmental Management and Water Quality Regulations
				Water Services Regulatory Board - Guidelines on Drinking Water Quality and Effluent monitoring
364		Phosphorus		British Columbia Approved Water Quality Guidelines
				EPA - National Recommended Water Quality Criteria
365		Phthalate esters		Canadian Water Quality Guidelines
366		phytoplankton		Canadian Water Quality Guidelines
367		Plant pathogens		Canadian Water Quality Guidelines
368		Plumatella		Indian Standard for Drinking Water
369		Polychlorinated biphenyls		Canadian Water Quality Guidelines
				Indian Standard for Drinking Water
				EPA - National Recommended Water Quality Criteria
				Republic of Kenya - Environmental Management and Water Quality Regulations
370		Polynuclear aromatic hydrocarbons		Canadian Water Quality Guidelines
				British Columbia Approved Water Quality Guidelines
				Indian Standard for Drinking Water
				World Health Organisation Drinking Water Guidelines
371		Polynuclear aromatic hydrocarbons Benzo pyrene		Water Services Regulatory Board - Guidelines on Drinking Water Quality and Effluent monitoring
372		Potassium		South Africa - Resource Directed Management of Water Quality
				World Health Organisation Drinking Water Guidelines
373		Protozoa		Indian Standard for Drinking Water
374		Pseudomonas aeruginosa		Canadian Water Quality Guidelines
				World Health Organisation Drinking Water Guidelines
375		Pseudomonas aeruginosa fluorescence		Water Services Regulatory Board - Guidelines on Drinking Water Quality and Effluent monitoring
376		Pyrene		EPA - National Recommended Water Quality Criteria
377		Pyriproxyfen		World Health Organisation Drinking Water Guidelines
378		Radioactive materials		Indian Standard for Drinking Water
				Republic of Kenya - Environmental Management and Water Quality Regulations
379		Radium		Canadian Water Quality Guidelines
380		Respiration		Queensland Water Quality Guidelines
381		Rotaviruses and orthoreoviruses		World Health Organisation Drinking Water Guidelines
382		Rotifers		Indian Standard for Drinking Water
383		Salmonella		Canadian Water Quality Guidelines
				World Health Organisation Drinking Water Guidelines
				Water Services Regulatory Board - Guidelines on Drinking Water Quality and Effluent monitoring
384		Secchi depth		Queensland Water Quality Guidelines
385		Selenium		EPA - National Recommended Water Quality Criteria
				Canadian Water Quality Guidelines
				South Africa - Resource Directed Management of Water Quality
				Indian Standard for Drinking Water
				British Columbia Approved Water Quality Guidelines
				Republic of Kenya - Environmental Management and Water Quality Regulations
				Water Services Regulatory Board - Guidelines on Drinking Water Quality and Effluent monitoring
				World Health Organisation Drinking Water Guidelines
386		Shigella		Canadian Water Quality Guidelines
				World Health Organisation Drinking Water Guidelines
				Water Services Regulatory Board - Guidelines on Drinking Water Quality and Effluent monitoring
387		SIGNAL index		Queensland Water Quality Guidelines
388		Silicon		South Africa - Resource Directed Management of Water Quality
389		Silver		EPA - National Recommended Water Quality Criteria
				Canadian Water Quality Guidelines
				Indian Standard for Drinking Water
				British Columbia Approved Water Quality Guidelines
				World Health Organisation Drinking Water Guidelines
390		Simazine		Republic of Kenya - Environmental Management and Water Quality Regulations
				Water Services Regulatory Board - Guidelines on Drinking Water Quality and Effluent monitoring
				World Health Organisation Drinking Water Guidelines
391		Sodium		Canadian Water Quality Guidelines
				South Africa - Resource Directed Management of Water Quality
				Water Services Regulatory Board - Guidelines on Drinking Water Quality and Effluent monitoring
				World Health Organisation Drinking Water Guidelines
392		Solids Dissolved and Salinity		EPA - National Recommended Water Quality Criteria
393		Solids Suspended and Turbidity		EPA - National Recommended Water Quality Criteria
394		Sponges		Indian Standard for Drinking Water
395		Stable isotope delta 13C		Queensland Water Quality Guidelines
396		Stable isotope delta 15N		Queensland Water Quality Guidelines
397		Staphylococcus aureus		Canadian Water Quality Guidelines
				World Health Organisation Drinking Water Guidelines
				Water Services Regulatory Board - Guidelines on Drinking Water Quality and Effluent monitoring
398		Strontium		Canadian Water Quality Guidelines
399		Styrene		World Health Organisation Drinking Water Guidelines
400		Substances that will be obnoxious to smell		Water Services Regulatory Board - Guidelines on Drinking Water Quality and Effluent monitoring
				Republic of Kenya - Environmental Management and Water Quality Regulations
401		Sulfate		World Health Organisation Drinking Water Guidelines
402		Sulfide-Hydrogen Sulfide		EPA - National Recommended Water Quality Criteria
403		Sulfolane		British Columbia Approved Water Quality Guidelines
404		Sulphate		Canadian Water Quality Guidelines
				South Africa - Resource Directed Management of Water Quality
				Indian Standard for Drinking Water
				British Columbia Approved Water Quality Guidelines
				Water Services Regulatory Board - Guidelines on Drinking Water Quality and Effluent monitoring
405		Sulphide		Canadian Water Quality Guidelines
				South Africa - Resource Directed Management of Water Quality
				Indian Standard for Drinking Water
				Republic of Kenya - Environmental Management and Water Quality Regulations
				Water Services Regulatory Board - Guidelines on Drinking Water Quality and Effluent monitoring
406		Sulphite reducing anaerobes		Water Services Regulatory Board - Guidelines on Drinking Water Quality and Effluent monitoring
407		Suspended and benthic sediments		British Columbia Approved Water Quality Guidelines
408		Suspended soilds		Water Services Regulatory Board - Guidelines on Drinking Water Quality and Effluent monitoring
				Queensland Water Quality Guidelines
				Republic of Kenya - Environmental Management and Water Quality Regulations
409		Tainting Substances		EPA - National Recommended Water Quality Criteria
410		Taste		Canadian Water Quality Guidelines
				Indian Standard for Drinking Water
				Water Services Regulatory Board - Guidelines on Drinking Water Quality and Effluent monitoring
411		Temperature		EPA - National Recommended Water Quality Criteria
				Canadian Water Quality Guidelines
				British Columbia Approved Water Quality Guidelines
				Republic of Kenya - Environmental Management and Water Quality Regulations
				Water Services Regulatory Board - Guidelines on Drinking Water Quality and Effluent monitoring
412		Terbuthylazine (TBA)		World Health Organisation Drinking Water Guidelines
413		Tethoxychlor		Canadian Water Quality Guidelines
414		Tetrachlorobenzene,1,2,4,5-		EPA - National Recommended Water Quality Criteria
415		Tetrachloroethene		World Health Organisation Drinking Water Guidelines
416		Tetrachloroethylene		EPA - National Recommended Water Quality Criteria
				Republic of Kenya - Environmental Management and Water Quality Regulations
				Water Services Regulatory Board - Guidelines on Drinking Water Quality and Effluent monitoring
417		Tetrachlorophenols		Canadian Water Quality Guidelines
418		Thallium		EPA - National Recommended Water Quality Criteria
				Canadian Water Quality Guidelines
419		Thermotolerant coliform bacteria		World Health Organisation Drinking Water Guidelines
				Indian Standard for Drinking Water
420		Thiobencarb		Republic of Kenya - Environmental Management and Water Quality Regulations
				Water Services Regulatory Board - Guidelines on Drinking Water Quality and Effluent monitoring
421		Thiram		Republic of Kenya - Environmental Management and Water Quality Regulations
				Water Services Regulatory Board - Guidelines on Drinking Water Quality and Effluent monitoring
422		Toluene		EPA - National Recommended Water Quality Criteria
				Canadian Water Quality Guidelines
				British Columbia Approved Water Quality Guidelines
				World Health Organisation Drinking Water Guidelines
423		Total alkalinity as calcium carbonate		Indian Standard for Drinking Water
424		Total arsenic		Indian Standard for Drinking Water
425		Total chromium		Indian Standard for Drinking Water
				Water Services Regulatory Board - Guidelines on Drinking Water Quality and Effluent monitoring
426		Total coliform		Indian Standard for Drinking Water
				World Health Organisation Drinking Water Guidelines
				Canadian Water Quality Guidelines
				South Africa - Resource Directed Management of Water Quality
				Republic of Kenya - Environmental Management and Water Quality Regulations
				Water Services Regulatory Board - Guidelines on Drinking Water Quality and Effluent monitoring
427		Total Cyanide		Water Services Regulatory Board - Guidelines on Drinking Water Quality and Effluent monitoring
428		Total Cyanogen		Republic of Kenya - Environmental Management and Water Quality Regulations
				Water Services Regulatory Board - Guidelines on Drinking Water Quality and Effluent monitoring
429		Total Dissolved Gases		South Africa - Resource Directed Management of Water Quality
430		Total dissolved N		Queensland Water Quality Guidelines
431		Total dissolved oxygen		Indian Standard for Drinking Water
432		Total Dissolved Salts		South Africa - Resource Directed Management of Water Quality
433		Total dissolved solids		Canadian Water Quality Guidelines
				South Africa - Resource Directed Management of Water Quality
				Republic of Kenya - Environmental Management and Water Quality Regulations
				Water Services Regulatory Board - Guidelines on Drinking Water Quality and Effluent monitoring
				World Health Organisation Drinking Water Guidelines
434		Total gas pressure		British Columbia Approved Water Quality Guidelines
435		Total Hardness		Indian Standard for Drinking Water
436		Total mercury		Republic of Kenya - Environmental Management and Water Quality Regulations
				Water Services Regulatory Board - Guidelines on Drinking Water Quality and Effluent monitoring
437		Total Nickel		Republic of Kenya - Environmental Management and Water Quality Regulations
				Water Services Regulatory Board - Guidelines on Drinking Water Quality and Effluent monitoring
438		Total Nitrogen		Republic of Kenya - Environmental Management and Water Quality Regulations
				Queensland Water Quality Guidelines
				Water Services Regulatory Board - Guidelines on Drinking Water Quality and Effluent monitoring
439		Total non-ferrous metal		Water Services Regulatory Board - Guidelines on Drinking Water Quality and Effluent monitoring
440		Total non-volatile solids		Water Services Regulatory Board - Guidelines on Drinking Water Quality and Effluent monitoring
441		Total Phosphorus		Queensland Water Quality Guidelines
				Water Services Regulatory Board - Guidelines on Drinking Water Quality and Effluent monitoring
				Republic of Kenya - Environmental Management and Water Quality Regulations
442		Total suspended solids		Canadian Water Quality Guidelines
				South Africa - Resource Directed Management of Water Quality
				Republic of Kenya - Environmental Management and Water Quality Regulations
				Water Services Regulatory Board - Guidelines on Drinking Water Quality and Effluent monitoring
443		Total Tetrachlorophenols		British Columbia Approved Water Quality Guidelines
444		Total Trichlorophenols		British Columbia Approved Water Quality Guidelines
445		Total viable counts		Water Services Regulatory Board - Guidelines on Drinking Water Quality and Effluent monitoring
446		Toxaphene		EPA - National Recommended Water Quality Criteria
				Canadian Water Quality Guidelines
447		Toxoplasma gondii		World Health Organisation Drinking Water Guidelines
448		Trace elements in sediments		Queensland Water Quality Guidelines
449		Tributyltin (TBT)		EPA - National Recommended Water Quality Criteria
450		Trichloroacetic acid		World Health Organisation Drinking Water Guidelines
451		Trichlorobenzenes (total)		World Health Organisation Drinking Water Guidelines
452		Trichloroethane		EPA - National Recommended Water Quality Criteria
453		Trichloroethene		World Health Organisation Drinking Water Guidelines
454		Trichloroethylene		EPA - National Recommended Water Quality Criteria
				Republic of Kenya - Environmental Management and Water Quality Regulations
				Water Services Regulatory Board - Guidelines on Drinking Water Quality and Effluent monitoring
455		Trichlorophenol,2,4,5-		EPA - National Recommended Water Quality Criteria
456		Trichlorophenols		Canadian Water Quality Guidelines
457		Triﬂuralin		World Health Organisation Drinking Water Guidelines
458		Trihalomethanes		Canadian Water Quality Guidelines
				Indian Standard for Drinking Water
				World Health Organisation Drinking Water Guidelines
				Water Services Regulatory Board - Guidelines on Drinking Water Quality and Effluent monitoring
459		Tritium		Canadian Water Quality Guidelines
460		Tsukamurella		World Health Organisation Drinking Water Guidelines
461		Tubifex		Indian Standard for Drinking Water
462		Turbidity		Canadian Water Quality Guidelines
				Queensland Water Quality Guidelines
				South Africa - Resource Directed Management of Water Quality
				Indian Standard for Drinking Water
				British Columbia Approved Water Quality Guidelines
				Water Services Regulatory Board - Guidelines on Drinking Water Quality and Effluent monitoring
463		Uranium		Canadian Water Quality Guidelines
				World Health Organisation Drinking Water Guidelines
464		Vanadium		Canadian Water Quality Guidelines
				South Africa - Resource Directed Management of Water Quality
465		Vector and nuisance organisms		Canadian Water Quality Guidelines
466		Vibrio		World Health Organisation Drinking Water Guidelines
467		Vinyl Chloride		EPA - National Recommended Water Quality Criteria
				World Health Organisation Drinking Water Guidelines
468		Viruses		Canadian Water Quality Guidelines
469		Whole effluent toxicity		Republic of Kenya - Environmental Management and Water Quality Regulations
				Water Services Regulatory Board - Guidelines on Drinking Water Quality and Effluent monitoring
470		Xanthophyceae		Indian Standard for Drinking Water
471		Xylene		British Columbia Approved Water Quality Guidelines
				World Health Organisation Drinking Water Guidelines
472		Yersinia		World Health Organisation Drinking Water Guidelines
473		Zinc		EPA - National Recommended Water Quality Criteria
				Canadian Water Quality Guidelines
				South Africa - Resource Directed Management of Water Quality
				World Health Organisation Drinking Water Guidelines
				Indian Standard for Drinking Water
				British Columbia Approved Water Quality Guidelines
				Republic of Kenya - Environmental Management and Water Quality Regulations
				Water Services Regulatory Board - Guidelines on Drinking Water Quality and Effluent monitoring
