# Supplementary material for: Capacity challenges in water quality monitoring: understanding the role of human development
Source: Environ Monit Assess. 2020 Apr 19;192(5):298. doi: 10.1007/s10661-020-8224-3 (PMC7167377; doi:10.1007/s10661-020-8224-3)
Supplement: Supplementary file 4 — (XLSX 155 kb) [file 10661_2020_8224_MOESM4_ESM.xlsx]

## Sheet: Raw Data
Raw data
Response ID	Timestamp (MM/dd/yyyy)	Time Taken to Complete (Seconds)	1.1 Please indicate if you provide an individual or a collective answer.	1.2 From the stakeholder category below, please select the one that represents you best.		1.3 Please indicate your experience related to water quality indicators and indices.	1.4 Please indicate your gender.	1.5 Please indicate your nationality.	1.6 Please indicate the country your answers refer to.	Country	HDI Value	HDI rank	HDI group	1.7 Please indicate the scale your answers refer to.			1.8 Please indicate the type of water your case refers to.				2. General use of indices and indicators in your case 2.1 What are the main driving factors for addressing water quality challenges in your case? Propagation of fish, shellfish & wildlife (Refers to fishing purposes and biodiversity)	2. General use of indices and indicators in your case 2.1 What are the main driving factors for addressing water quality challenges in your case? Recreation in & on the water(Refers to tourism)	2. General use of indices and indicators in your case 2.1 What are the main driving factors for addressing water quality challenges in your case? Public water supplies(Refers to providing drinking water)	2. General use of indices and indicators in your case 2.1 What are the main driving factors for addressing water quality challenges in your case? Agricultural use (Refers to the cultivation of crops for food and energy supply)	2. General use of indices and indicators in your case 2.1 What are the main driving factors for addressing water quality challenges in your case? Industrial use(Refers to the production of various goods)	2. General use of indices and indicators in your case 2.1 What are the main driving factors for addressing water quality challenges in your case? Navigation (Refers to the transport of goods and people)	2. General use of indices and indicators in your case 2.1 What are the main driving factors for addressing water quality challenges in your case? Other (Please specify)		2.2 How difficult is it to identify the most relevant water quality index for your case? (Indices refer here to combinations of indicators (e.g. WATQI which includes dissolved oxygen, electrical conductivity, pH, total nitrogen and total phosphorus))	2.3 How difficult is it to identify the most relevant water quality indicators for your specific context? (Indicators refer here to single parameters to measure water quality (e.g. phosphorus, pH)).	2.4 Which water quality index is used in your case?			2.5 How important are the following indicator groups in your case in order to measure water quality? Physical indicators (e.g. temperature, light penetration (Secchi depth))	2.5 How important are the following indicator groups in your case in order to measure water quality? Chemical indicators (e.g. nutrients such as nitrogen and phosphorus, excluding contaminants (of emerging concern))	2.5 How important are the following indicator groups in your case in order to measure water quality? Contaminants (of emerging concern) (e.g. toxicants such heavy metals, pesticides, PCBs and VOCs)	2.5 How important are the following indicator groups in your case in order to measure water quality? Biological indicators (e.g. fish, invertebrates, algae, macrophytes, excluding bacteria)	2.5 How important are the following indicator groups in your case in order to measure water quality? Intestinal health indicators (e.g. microbial pollutants such as E. coli, cholera, Giardia species)	2.6 Which of the following indicators are used in your case in order to measure water quality? Dissolved oxygen (DO)	2.6 Which of the following indicators are used in your case in order to measure water quality? Electrical conductivity (EC)	2.6 Which of the following indicators are used in your case in order to measure water quality? pH	2.6 Which of the following indicators are used in your case in order to measure water quality? Total phosphorus (P)	2.6 Which of the following indicators are used in your case in order to measure water quality? Total nitrogen (N)	2.6 Which of the following indicators are used in your case in order to measure water quality? Other (Please specify)		3.1 Measuring dissolved oxygen (DO) Please fill in if the indicator is used in your case. 3.1.1 Which standard is used to measure dissolved oxygen (DO) in your case?			3.1.2 How challenging is the application of dissolved oxygen (DO) in your case? Monitoring challenges Providing the technical equipment for monitoring (e.g. buckets, bottles, test kits, etc.)
26	2017-05-19 04:15:26	2255	1	1		3	2	126	126	Norway	0.949	1	1	1			1	1			4	2	3	4	3	2	4	[4] Hydropower	2	2	7	EU WFD		1	3	4	4	1	3	3	1	1	1	1	[Used] - Calcium (to determin watertype) - Colour (to determin watertype - humic substances) - Aluminium fractions (acidification) - Acid Neutralizing Capacity - Ammonia - Nitrate - Phosphate	3			1
66	2017-06-14 17:06:04	515	1	2		3	2	9	9	Australia	0.939	2	1	4	drinking water supply						1	1	4	1	1	1	1		1	1	5			1	2	2	2	4	1	1	1	1	1			1			1
67	2017-06-14 17:15:20	892	1	1		3	1	9	9	Australia	0.939	2	1	3		[Region] Victoria, Australia	1		1	1		4	3	3	4	1			3	3	5		[Water quality indices are not used in my case] We refer to water quality objectives in the state water policies. For more complex assessment we defer to consultancy/universities e.g. Centre for Aquatic Pollution Identification and Management. For example we engaged them to understand the ecological and public health impact of episodic sewage overflows in wet weather. I represent a water authorit…	4	4	4	4	4	1	1	1	1	1	1	[Used] E.coli and Enterococchi. Suspended Solids (other licence limits set by Environment Protection Authority for treated sewage discharge), temperature, ammonia, BOD, flow rate, and residual chlorine	5			1
68	2017-06-14 19:19:13	2014	1	1		3	2	9	9	Australia	0.939	2	1	3		[Region] State of New South Wales	1	1	1	1	1	2	4	2	2	1			4	1	5			3	3	4	1	4	2	1	1	2	2	1	[Used] Around 100 more - including E. coli, chlorine, turbidity, heavy metals, anions etc
73	2017-06-19 00:09:37	1007	1	1		2	1	9	9	Australia	0.939	2	1	4	state	[Other (Please specify)] Victoria	1	1	1	1	3	3	3	3	3	1	3	[3] Environmental values and Indigenous values and Geothermal values	2	2	7	SEPP Gov - Groundwaters of Victoria and SEPP Wov Waters of Victoria - subordinate legislation under the EP Act 1970 (Environment Protection Authority Vic). There is also Drinking water legislation for urban drinking water standards and national water quality standards that Australia and New Zealand share. SEPP GoV and SEPP WoV are currently being reviewed by the Victorian government.		3	4	4	2	3	3	1	1	3	3	1	[Used] Numerous parameters - EPA Vic	5			5
74	2017-06-19 00:30:58	2044	1	3		3	1	9	9	Australia	0.939	2	1	4	Treated Wastewater processes & applications - i.e. waste water treatment process streams, irrigation water, water discharged to lakes / rivers / water bodies		1	1		1	5	3	3	4	5	5			1	1	7	Australian Guidelines for Water Recycling; Australian Drinking Water Guidelines		4	4	2	2	4	1	1	1	1	1	1	[Used] Turbidity Chemical Oxygen Demand (COD) Biological Oxygen Demand (BOD)	5			1
77	2017-06-19 15:48:43	1197	1	1		1	2	9	9	Australia	0.939	2	1	3		[Region] State of Victoria, Australia			1		4	4	4	3	3	2	4	[4] Aquatic ecosystem health	2	1	5			4	4	4	4	4	1	1	1	1	1	1	[Used] Chlorophyll-a Dissolved Inorganic Nitrogen Dissolved Inorganic Phosphorus Turbidity Light attenuation Temperature Salinity (PSU)	5			1
78	2017-06-19 16:56:31	1096	1	6	Water Utility	3	2	9	9	Australia	0.939	2	1	1					1		3	4	2	2	2	1	4	[4] Water quality & ecological impacts from wastewater discharges	4	1	7	ecological indices eg SIGNAL		4	4	4	4	4	1	1	1	1	1	1	[Used] ammonia, NOx, metals, SRP, TSS, BOD/COD/TOC	1			1
80	2017-06-19 22:10:16	1235	1	3		3	1	9	9	Australia	0.939	2	1	1			1				1	3	2	3	2	1			1	1	6			3	4	4	2	2	1	1	1	1	1			6	Victorian State Environment Protection Policy		1
82	2017-06-25 16:34:16	341	1	1		3	2	9	9	Australia	0.939	2	1	3			1	1	1	1	4	4	4	4	4	3			1	1	5			4	4	4	3	3	1	1	1	1	1			1			1
101	2017-06-16 14:23:51	1786	1	1		3	1	9	9	Australia	0.939	2	1	1			1	1	1		3	3	4	4	3	2	4	[2] Creo que hay determinar los indicadores entendiendo al ecosistema acuatico como un sistema integral proveedor de servicios	1	2	2			3	4	4	3	3	1	1	1	1	1	1	[Utilizado] DQO, DBO y la relacion DBO/DQO ORP	1			1
79	2017-06-19 20:08:09	269	2	1		2	2	37	9	Australia	0.939	2	1	3		[Region] New South Wales	1				5	2	4	2	3	1			3	2	6			3	4	4	4	4	2	2	2	2	2			5			5
87	2017-06-29 08:54:29	585	2	1		1	1	60	167	Switzerland	0.939	2	1	4		[Other (Please specify)] Switzerland	1	1			4	3	4	1	1	1			5	5	5			2	4	4	4	3	1	1	1	1	1	1	[Used] Micropollutants, biological indicators	4			1
76	2017-06-19 14:58:13	644	1	1		2	2	121	9	Australia	0.939	2	1	3		[Region] Tap water supply	1	1	1	1	1	1	4	4	4	1	5	[Don't know] NA	3	3	7	Coliban Water index		1	3	1	1	4	2	2	1	2	2			5			1
75	2017-06-19 07:13:29	415	1	1		2	1	169	167	Switzerland	0.939	2	1	4	country		1	1		1	3	2	4	2	2	1			2	1	6			4	4	4	2	4	1	1	1	1	1			5			5
6	2017-05-12 11:40:12	799	1	4		2	1	65	65	Germany	0.926	4	1	1			1				4	3	4	2	1	1			1	1	5			1	2	2	1	3	1	1	1	1	1			5			1
8	2017-05-13 23:47:23	1161	1	4		1	2	65	65	Germany	0.926	4	1	1			1				3	1	1	1	1	1			5	2	5			3	4	2	4	4	1	1	1	2	2	1	[Used] NH4-N, NO3-N, K, Cl, Spectrometer (Equivalent concentration for: Turbidity, TOC, DOC, NO3-N)	3			1
50	2017-06-01 06:12:41	1959	1	4		3	1	65	65	Germany	0.926	4	1	2			1	1			3	2	4	4	3	2			1	1	5		[Water quality indices are not used in my case] Measurement and assessment of single water qualirty parameters with thresholds and EQN	3	3	4	4	2	1	2	1	1	2	1	[Used] Temperature Ammonia Nitrite Chloride	5			1
65	2017-06-14 05:46:06	795	1	4		3	1	65	65	Germany	0.926	4	1	4	River-Sea Continuum	[Other (Please specify)] River-Sea Contiuum	1	1	1		4	3	2	4	4	4	4	[4] scientific assessment	1	1	5			4	4	4	1	1	1	1	1	1	1	1	[Used] N:P ratio BOD turbidity	3			1
17	2017-05-18 00:24:44	861	1	1		3	1	48	48	Denmark	0.925	5	1	4	All of Denmark	[Other (Please specify)] My knowledge is about the national surveillance in Denmark and this monitoring is centralized and covers the whole country	1				4	2	1	1	1	1			1	1	6			1	4	3	4	2	1	2	1	1	1			6	National Technical instruction		1
27	2017-05-20 05:36:00	537	1	4		3	1	48	48	Denmark	0.925	5	1	4	National	[Other (Please specify)] All Danish area				1	1	1	4	4	3	1	5		3	3	3			3	4	4	1	4	1	1	1	1		1	[Used] Mayor groundwater salts and gasses	3			2
49	2017-05-31 04:53:46	723	1	4		3	2	48	48	Denmark	0.925	5	1	1				1			2	3	2	2	1	2	4	[4] Water Framework Directive standards	3	3	7	many		2	4	2	4	1	2	2	2	1	1	1	[Used] Biological quality elements	4
56	2017-06-04 16:25:38	1429	1	4		2	2	154	154	Singapore	0.925	5	1	1		[Water body] rivers and water catchments	1	1			3	2	4	4	2	2	5		2	2	6			4	4	4	4	4	1	1	1	1	1			3			3
103	2017-06-12 13:29:41	337	1	4		3	1	154	154	Singapore	0.925	5	1	2		[الحوض (أو الحوض الفرعي). يُرجى الإشارة إلى الاسم ] الجبل الاخضر			1	1	1	1	4	4	1	1			3	3	4			1	4	4	1	4	1	1	1	1	1			3			4
37	2017-05-28 13:13:45	647	1	4		3	1	121	121	Netherlands	0.924	7	1	2		[(Sub-) basin] lakes and reservoir within a catchment		1			3	4	4	3	2	3			4	2	5		[Water quality indices are not used in my case] Other than WFD indicators, if your wish to call these indicators	4	4	3	4	4	1	1	1	1	1	1	[Used] Chl-a, Cyano Chl-a, dissolved nutrients, turbidity, transparancy, alkalinity, presence of humic acids	3			1
43	2017-05-29 01:07:57	417	1	4		3	2	121	121	Netherlands	0.924	7	1	3			1				4	4	4	3	3	1			3	3	5			3	3	3	3	3	1	2	1	1	1			3			1
84	2017-06-28 04:34:54	806	1	3		3	2	81	81	Ireland	0.923	8	1	3		[Region] Ireland	1				4	2	4	2	2	1			1		7	Q-Value (Quality Rating System) based on macroinvertebrates		2	4	2	4	2	1	1	1	1		1	[Used] oxidised nitrogen, total ammonia	1			1
11	2017-05-15 09:42:06	835	1	1		3	2	183	81	Ireland	0.923	8	1	3		[Region] Ireland	1				4	2	3	3	1	1	4	[4] Overall ecological water quality status to comply with EU Water Framework Directive	1	1	6			2	4	4	4	2	1	2	1			1	[Used] General physico-chemical status is based on assessment of pH, DO%, BOD, Ammonia, ortho-P, Oxidised N	3			1
2	2017-05-10 17:40:59	515	1	1		3	1	185	185	United States of America	0.920	10	1	1		[Water body] Rivers	1				4	4	3	3	3	4	5		1	1	6			4	4	3	4	4	1	2	1	1	1			2			2
4	2017-05-11 04:39:19	562	1	3		3	2	185	185	United States of America	0.920	10	1	3		[Region] Southwest		1			3	2	4	3	3	1			2	2	4			4	4	4	4	2	1	1	1	1	1	1	[Used] ATP, DNA, ORP, TOC, TDS and others	2			1
7	2017-05-12 13:02:30	419	1	1		3	2	185	185	United States of America	0.920	10	1	3		[Region] Skagit County, Washington	1				4	3	1	2	1	1			2	1	7	State of Washington Water Quality Index		3		1	2	4	1	1	1	1	1	1	[Used] Fecal coliform, ammonia, nitrate, turbidity, temperature	2			1
46	2017-05-29 07:11:21	561	1	6	scientist	3	1	185	185	United States of America	0.920	10	1	3		[Region] large watersheds	1				3	3	3	3	3	3	4	[4] natural areas management	1	1	5			2	4	2	4	2	1	1	1	1	1	1	[Used] salinity	2			3
64	2017-06-09 13:57:55	677	2	1		3	2	185	185	United States of America	0.920	10	1	3			1				4	3	3	1	1	1			4	4	5			2	3	3	4	1	1	1	1	1	1	1	[Used] SSC, TSS, Alk, Cl, SRP, NO2, NO3, SO4, Se metals, OC/OP pesticides, PAHs, PBDEs, PCBs, pyrethroids	2			1
12	2017-05-15 13:09:32	1162	1	4		3	2	183	183	United Kingdom of Great Britain and Northern Ireland	0.909	16	1	1			1				3	2	3	2	2	2			2	2	2			4	4	2	4	3	1	1	1	1	1	2		3			1
51	2017-06-02 02:12:16	418	1	2		3	2	183	183	United Kingdom of Great Britain and Northern Ireland	0.909	16	1	1		[Water body] sections of rivers, lakes and seas	1	1	1	1	4	4	4	4	4	4	5		2	2	7	EU Water Framework and EEA		3	4	4	4	1	1	1	1	1	1	1	[Used] Mercury and other heavy metals.	3			1
83	2017-06-27 12:27:54	627	1	3		2	2	183	183	United Kingdom of Great Britain and Northern Ireland	0.909	16	1	3			1	1			4	3	3	4	4	3			3	2	4			3	4	4	4	3	1	1	1	3	3			3			1
53	2017-06-02 02:55:53	2210	2	1			1	156	156	Slovenia	0.890	25	1	4	national		1	1		1	3	2	4	3	3	2			3	2	7	We use EU Water Framework Directive status of water bodies as one of the indicators/indices		2	4	4	4	2	1	2	2	1	1	1	[Used] pesticides, other contaminants (in line with EU legislation), E.coli chemical, biological, hydrological and hydromorphological elements taken into account to assess the ecological status of water bodies
38	2017-05-28 14:02:34	314	1	4		3	1	83	83	Italy	0.887	26	1	1			1				4	2	2	2	2	2			2	1	7	EBI		4	4	2	4	1	1	1	1	1	1			3			1
40	2017-05-28 22:45:27	558	1	1		3	1	83	83	Italy	0.887	26	1	1				1			2	4	3	3	1	1	5		2	2	5			4	2	1	2	1	1	1	1	1	1	1	[Used] Secchi disk, chl a	1			2
69	2017-06-15 12:42:41	2684	1	3		3	2	83	83	Italy	0.887	26	1	1			1	1		1	3	4	4	3	2	1			1	1	7	Biological and Chemical indexes as indicated in the EC Water Framework Directive (2000/60/EU)		3	4	4	4	3	1	1	1	1	1	1	[Used] see Water Framework Directive (2000/60/EU)	3			1
48	2017-05-29 23:56:49	761	1	4		3	2	67	67	Greece	0.866	29	1	3		[Region] ΑΝΑΤΟΛΙΚΙ ΜΑΚΕΔΟΝΙΑ ΤΗΡΑΚΙ	1	1	1		4	2	4	4	2	1			1	1	2			4	4	4	4	4	1	1	1	1	1			1			4
104	2017-06-05 07:41:47	1904	1	4		2	2	67	67	Greece	0.866	29	1	4	Aral sea rigion			1			4	2	4	4	1	2			3	2	7	ИЗВ индекс загрязнения воды		3	4	4	4	3	1	1	1			1	[Используется] ORP, DO, NTU (turb), SAL, TDS.	3			1
44	2017-05-29 01:14:24	1576	2	1		1	2	57	57	Estonia	0.865	30	1	1			1	1			1	2	1	3	3	1	5		2	1	6			4	4	4	4	1	2	2	1	1	1	1	[Used] Secchi depth	3			1
45	2017-05-29 01:14:41	2155	1	1		1	1	57	57	Estonia	0.865	30	1	1						1			3						3	3	7	ISO		3	4	4	1	3	1	1	1		1	3		3			2
54	2017-06-02 03:01:00	1756	1	1		3	2	10	44	Cyprus	0.856	33	1	4	Country		1	1			3	2	4	3	1	1	1		2	2	7	several indices that were adopted by my country		3	4	4	4	4	1	1	1	1	1	1	[Used] a number of other indicators are used	3			2
59	2017-06-06 02:02:00	1261	2	1		3	1	155	155	Slovakia	0.845	40	1	1		[Water body] Entire monitoring and ecological status/potential in Slovakia is related to water bodies (according WFD /Directive 2000)	1				2	3	4	3	2	2			2	2	7	According WFD individual biological indexes depending on BQEs (e.g. Omnidia, ASterics, ..)		4	4	4	4	4	1	1	1	1	1	1	[Used] Many other Ph-Ch, Biological , Trace metals, organic pollutants...	3			4
100	2017-06-05 12:51:03	494	1	1		2	1	136	136	Portugal	0.843	41	1	4	País Perú		1			1			4				4		3	4	7	Estandares de calidad ambiental ECA Agua Perú		4		4	4		1	1	1		1			6	Estandar de calidad ambiental de los recursos hídricos ECA-AGUA		4
95	2017-06-06 01:54:48	2293	1	4		3	1	182	182	United Arab Emirates	0.840	42	1	4	Nappe de Oued Souhil					1	4	4	4	4	4	3			3	1	5			4	4	3	1	4	1	1	1	1	1			3			1
14	2017-05-16 02:53:50	869	1	1		3	2	75	75	Hungary	0.836	43	1	1			1	1			2	2	4	3	2	1			1	1	7	EU WFD		3	3	3	3	3	1	1	1	1	1			3			1
35	2017-05-28 08:31:10	568	2	4		3	2	75	75	Hungary	0.836	43	1	1		[Water body] Danube basin, Hungarian section.	1	1			3	3	3	4	2	3	1		1	1	7	Hungarian standards		2	3	3	4	3	1	1	1	1	1	1	[Used] WFD elements	3			1
58	2017-06-06 01:03:45	3356	1	1		3	1	75	75	Hungary	0.836	43	1	4		[Other (Please specify)] National level	1	1		1	1	4	4	1	1	1			3	3	7	We work with waters for human use (drinking water and bathing water), and use relevant legal quality requirements for classification		4	2	4	1	4	2	1	1	2	2	1	[Used] Parameters required under the drinking and bathing water directive	6	Not measured		5
13	2017-05-16 01:05:20	1645	1	6	Public authority	3	1	93	93	Latvia	0.830	44	1	3		[Region] The scale answers refer to is the territory of the Republic of Latvia. For water management purposes it is subdivided into river basin districts and further into water bodies.	1	1									4	[4] Requirements posed by the EU Water Framework Directive (2000/60/EC): prevent further deterioration and protect and enhance the status of aquatic ecosystems; ensure sustainable water use based on long-term protection of available water resources.	3	1	7	Classification of ecological and chemical status class by the so-called quality elements (biological, physico-chemical, chemical, hydromorphological).		2	3	4	4	2	1	3	2	1	1	1	[Used] Ammonium nitrogen; Biological oxygen demand. (Electrical conductivity is not used for classification of status directly, but it is used to define surface water types, e.g. hard water / soft water lakes, that subsequently have different criteria for ecological status classification.)	3			1
52	2017-06-02 02:14:13	1086	1	1		3	1	42	42	Croatia	0.827	45	1	1			1	1			5	4	4	4	4	5			1	2	6			4	4	4	4	4	1	1	1	1	1	1	[Used] national legislation on water quality standard	3			5
15	2017-05-16 04:16:49	1138	1	1		2	1	114	114	Montenegro	0.807	48	1	1			1	1									5	[Don't know] Ecosystem	4	4	2			4	4	4	4	4	1	1	1	1	1			3			4
33	2017-05-26 08:16:14	3230	1	2		3	2	140	140	Romania	0.802	50	1	4	European level -Danube River Basin	[Other (Please specify)] Representing Romania within the Bucharest Declaration from 1985-1994 and then within the International Commission for the Protection of Danube River/ICPDR within its Basin and acting as Monitoring, Laboratory and Information Management Expert Group / MLIM/EG, EG which after 1998 became Monitoring and Assessment - EG/ and acting as Chairman of this EG until 2010 when I ret…	1	1		1	3	3	4	3	3	3	3	[3] the evolution in time and space of water quality , ecosystems, loads transport from one country border to following ones, and at the end in Danube Delta and Black Sea Coast, and also the impacts created by the discharges whether from all types of sources in the tributaries and from these in the main course of river and the last in the Black Sea	1	2	7	the agreed water Quality Indices for all chemical, biological microbiological and hydro logical ones		3	4	4	4	4	1	1	1	1	1	1	[Used] Heavy Metals, Micro chemical like Detergents, micro-chemical very toxic elements , etc	3			4
1	2017-05-08 00:01:39	797	1	4		3	1	186	186	Uruguay	0.795	54	2	2			1				4	1	1	4	1	1	4	[4] Ecological Biodiversity (it's a bit weird that wildlife is mixed with fishing above)	5	1	5			4	4	2	4	3	1	1	1	1	1	1	[Used] Benthic biodiversity, Developmental instability of macrophytes	1			1
96	2017-05-10 10:30:01	947	1	4		1	1	26	26	Bulgaria	0.794	56	2	2		[Sub-cuenca. Por favor indique el nombre] Pirapora River	1				1	1	4	4	2	1			3	2	5			2	3	4	2	2	1	1	1	1	1			2			3
23	2017-05-18 23:19:02	1472	2	2		3	1		103	Malaysia	0.789	59	2	1			1				3	4	4	3	3	2			2	1	7	Malaysia' National Water Quality Index		3	4	3	4	3	1	1	1	1	1	1	[Used] BOD, COD, TSS	1			1
86	2017-06-29 06:13:10	483	2	6	public utility	3	1	2	2	Albania	0.764	75	2	4	utilty					1	3	4	4	4	1	1			1	1	7	Nationals		4	4	3	3	3	1	1	1	1	1			3			1
18	2017-05-18 04:39:47	912	1	4		2	1	24	24	Brazil	0.754	79	2	4		[Other (Please specify)] Mostly my answers will be based in my knowledge both in Brazil and Europe. Also on my experience in the international context.	1				5	4	4	4	4	5	5							2	4	4	4	1	1	1	1	1	1			1			3
21	2017-05-18 11:26:55	763	1	6	consultant	3	1	24	24	Brazil	0.754	79	2	1			1				4	4	4	4	4	4			2	1	3			4	4	3	4	4	1	1	1	1	1			1			2
70	2017-06-15 18:19:54	2121	1	1		3	2	24	24	Brazil	0.754	79	2	2			1				4	2	4	4	2	1			2	3	3			3	4	2	4	4	1	1	1	1	1	1	[Used] E. coli, DTS, BOD	1			1
61	2017-06-07 12:03:54	979	1	1				86	86	Jordan	0.741	86	2	1						1	4	4	1	4	4	4			3	3	7	WHO		1	1	1	2	1	1	1	1	1	1			3			2
71	2017-06-15 23:23:48	4211	1	6	UNESCAP	3	1	26	170	Thailand	0.740	87	2	3		[Region] Asia-Pacific region	1	1		1	4	4	4	4	4						4			4	4	4	4	3	1	1	1	1	1			3			4
62	2017-06-08 01:12:57	999	1	4		3	2	65	113	Mongolia	0.735	92	2	2			1			1	3	1	4	2	4	1	4	[4] Mining	4	1	7	Russian Water Quality Index		2	4	4	5	4	1	1	1	1	1			3			2
47	2017-05-29 12:36:16	346	1	4		2	1	121	37	Colombia	0.727	95	2	1				1			4	4	4	5	5	1	5		3	3	4			4	4	1	4	1	1	2	1	1	1	3		3			1
30	2017-05-24 03:46:50	2188	1	4		3	1	183	18	Belize	0.706	103	2	3		[Region] My answers are based on work I have been involved with in an area of southern Belize known as the Maya Mountain Marine Corridor or Maya Golden Landscape which comprised 4 catchments: Rio Grande, Golden Stream, Deep River and Monkey River, and the resulting inclusion of macroinvertebrate indicators into National guidance for monitoring trends in water quality in aquatic ecosystems - an op…	1				5	3	1	4	4	1			3	3	7	My work has been to evaluate the efficiency of macroinvertebrate indices like the BMWP and EPT scores for use in a region where little is known about the identify and distribution of taxa. Hence the difficulty rating		4	4	4	4	4	1	1	1			1	[Used] The work is focused on Macroinvertebrates To explore macroinvertebrate index response a number of of physicochemical variables were measured including the above and: Temperature Nitrate Soluble reactive phosphate Physical variables including channel substrate and embeddedness
92	2017-05-29 05:38:21	600	1	1		3	1	62	62	Gabon	0.697	109	3	4		[Autre. Veuillez indiquer le nom et le niveau.] national/bassin	1				4	3	4	4	4	3			4	4	7	WFD status + others more specific		3	4	4	4	3	1	1	1	2	1	1	[Utilisé] nitrates (NO3) ammonium (NH4) orthophosphates (PO4) Biological Demand of Oxygen (DBO) etc.	6	NF EN		1
81	2017-06-21 07:28:12	1801	1	1		2	2	78	78	Indonesia	0.689	113	3	2		[(Sub-) basin] in my city (cimahi- west java island- indonesia) there are 5 (sub) river Which flows to the major basin : citarum river; before it flows to the java sea.	1				2	4	1	3	2	4	5		3	3	7	the water quality of the ministry of environment		1	1	1	1	1	1	2	1	1	2	1	[Used] BOD, COD	6	the watet quality regulation of the ministry of environment		1
42	2017-05-29 00:54:29	721	1	6	International Organization	3	2	61	190	Viet Nam	0.683	115	3	1		[Water body] Rivers and canals	1		1		4	1	4	4	2	1	5		1	1	6			4	4	4	3	4	1	1	1	1	1	1	[Used] Pesticide concentration (selected), heavy metals (selected)	4			1
3	2017-05-10 23:08:48	1284	1	5		1	2	134	134	Philippines	0.682	116	3	2			1				3	2	3	3	1	1	1		3	3	5			3	3	3	3	3	2	2	2	2	2	2		5			4
31	2017-05-24 10:36:19	1161	1	4		3	2	125	159	South Africa	0.666	119	3	1			1	1		1	4	4	4	4	4	4	5	[Don't know] Non	2	2	7	South Africa Water Quality Guideline, WHO		4	4	3	2	4	1	1	1	1	1	1	[Used] Free chlorine, Salinity, BOD, COD	1			1
10	2017-05-15 05:39:30	1077	2	1		3	2	159	159	South Africa	0.666	119	3	1			1	1			2	3	4	4	3	1	5		3	2	5			4	4	3	4	4	1	1	1	1	1			5			4
16	2017-05-17 02:00:13	4025	1	1		3	1	159	159	South Africa	0.666	119	3	3		[Region] Catchment scale	1	1			2	3	4	2	2	1	5		2	2	7	River, Dam and Raw WQI developed in house to focus on treatability		3	3	2	3	4	1	1	1	1	1	1	[Used] Many other indicators are monitored, including turbidity, E. coli, salts and others	6	DO is not Compared to a standard, but used for assessment of dam turnover and assessment of river health		1
72	2017-06-16 02:49:41	1425	1	3		3	2	159	159	South Africa	0.666	119	3	3			1										4	[4] Protection of aquatic resources (so water quality guidelines for freshwater riverine aquatic ecosystems)	3	1	5			4	4	4	4	3	1	1	1		1	1	[Used] orthophosphate rather than total phosphorous	6	South African Department of Water and Sanitation guidelines (based on international standards for SA conditions)		3
29	2017-05-24 00:59:29	916	1	1		3	2	160	159	South Africa	0.666	119	3	4	National Coverage	[Other (Please specify)] National Coverage of all surface waterbodies	1	1	1		3	4	4	3		1			1	1	5		[Water quality indices are not used in my case] We use a combination for various purposes	4	4	4	4	4	1	1	1	1	2			3			1
34	2017-05-27 08:34:09	564	1	4		2	2	69	69	Guatemala	0.640	125	3	3		[Region] Atitlan, Amatitlan Lakes		1			4	3	4	3	3	2			3	2	7	national norms Coguanor		3	4	4	3	4	1	1	1	1	1			3			3
57	2017-06-04 18:27:18	1679	1	1		3	1	69	69	Guatemala	0.640	125	3	1			1	1									1	[1] Research in land use change and water quality	1		5		[Water quality indices are not used in my case] Statistical analysis DCA PCA	1	1		1	1	1	1	1	1	1	1	[Used] Temperature, ammonia, light penetration, tds, tss	2			1
19	2017-05-18 08:40:36	4217	1	5		2	2	65	74	Honduras	0.625	130	3	3		[Region] Biosfera Cacique Lempira Señor de las Montañas	1				1	2	4	3	1	1			2	3	7	T, ph, electrical conductivity, TDS, turbidity, total coliforms, fecal coliforms, total chlorine, free chlorine		2	2	1	2	4	2	1	1	2	2	1	[Used] mentioned in 2.4.	6	not measured		4
5	2017-05-12 07:22:26	979	1	3		3	2	77	77	India	0.624	131	3	3		[Region] Indian subcontinent	1				1	1		3	2	1	1	[1] Water for flushing of manholes etc	1	1	5		[Water quality indices are not used in my case] Drinking water standards prescribed by WHO are applicable	1	4	4	3	4	1	1	1	1	1	1	[Used] TDS, SS, Chlorides , Sulphates, Nitrates, hardness , coliforms etc	4			2
93	2017-06-02 02:59:55	739	1	4		3	2	172	172	Timor-Leste	0.605	133	3	1		[Masse d’eau. Veuillez indiquer le nom.] freshwater	1	1			3	2	4	3	3	1			3	2	5		[Les index ne sont pas utilisés pour mesurer la qualité de l’eau dans mon cas.] seulement les indicateurs	2	3	4	3	3	1	1	1	1	1	1	[Utilisé] bactéries faecal et métaux lourds	4			1
99	2017-06-02 05:28:59	1438	1	4		3	1	55	55	Equatorial Guinea	0.592	135	3	4	wastewater	[Otra. Por favor indique la escala y el nombre] wastewater treatment and reuse	1	1	1	1				4	3				5	2	5			2	3	3	3	4	1	1	1	1	1	1	[Utilizado] COD, BOD, TSS, Turbidity, E. coli, Helminth eggs, Salmonella, Legionella	1			2
41	2017-05-29 00:29:12	2173	2	3		3	2	183	92	Lao People’s Democratic Republic	0.586	138	3	2			1				4	1	2	2	1	1			2	2	7	Lao National index based on WB criteria		3	4	3	4	3	1	1	1	1	1	1	[Used] Temp DO TDS Turbidity COD SS NO3-N NH3-N Al NO2 NO3 SO4 Total Coliform Fecal coliform Color	6	Lao standards - same as WB		2
90	2017-05-28 05:41:19	2600	1	4		3	2	20	192	Zambia	0.579	139	3	4	Tanganyika			1			4	2	4	3	3	3	4	[4] Conservation of a biodiversity hot spot	2	2	5		[Les index ne sont pas utilisés pour mesurer la qualité de l’eau dans mon cas.] Such index are not used and probably not sufficient for a lake like Lake Tanganyika. The thermic stratification, the depth of oxicline etc.. are also very important but are not taken into account in most index. In those remote area, basic information to monitor lakes are missing. Variability is also high, thus a singl…	4	3	4	4	4	1	1	1	2	2	1	[Utilisé] Transparence (Secchi) Stratifcation (thermic, oxygen) Chlorophyll a Turbidity However, all this does is not integrated into ONE index (maybe usefull but posibly an oversimplification..	6	There is not a single strategy. Lack of harmonization. Generaly, it depends of the available methods during a particular project. There is a need to harmonization for long term comparison		4
88	2017-08-02 15:17:21	1006	1	1		1	2	66	66	Ghana	0.579	139	3	1		[Water body] River Volta	1				2	2		4	4	2			2	3	6			4	4	4	3	4	1	1	1	1	1	1	[Used] Total Iron, Chloride, Hardness, Calcium,	3			3
91	2017-05-29 02:13:35	2809	1	6	Convention sur l'environnement	3	2	30	30	Cambodia	0.563	143	3	3		[Région. Veuillez indiquer le nom.] Afrique	1	1	1		4	4	4	4	4	3	4	[4] Gestion des déchets	3	3	4			3	4	4	4	3	1	1	1	1	1			3			4
39	2017-05-28 21:45:01	740	1	5		3	2	9	117	Myanmar	0.556	145	3	3			1	1	1		4	2	4	3	3	3			3	3	6			3	4	3	4	3	1	1	1	1	1	1	[Used] NTU, Temperature	5			3
102	2017-05-16 12:07:02	2311	1	1		3	2	117	117	Myanmar	0.556	145	3	2		[الحوض (أو الحوض الفرعي). يُرجى الإشارة إلى الاسم ] حوض رمال الشرقية عمان				1	1	2	4	3	3	1			1	1	7	الموصفات القياسية العمانية لمياة الشرب 8/2012		1	1	4	2	4	2	1	1	2	2	1	[يُستخدم ] جميع العناصر الثقيلة والمركبات الكيميائية والملوثات البكتيرية الموجودة في الموصفة القياسية العمانية رقم 8/2012	2			1
28	2017-05-22 18:03:49	2384	1	1		3	2	125	125	Nigeria	0.527	152	4	3						1	1	3	1	1	1	4			4	4	4			2	1	1	1	1	1	1	2		1			3			4
32	2017-05-24 10:56:06	2184	1	4		3	2	125	125	Nigeria	0.527	152	4	1			1	1		1	4	4	4	4	4	4			4	4	7	WHO and APHA		4	4	4	4	4	1	1	1	1	1	1	[Used] BOD, COD, Salinity, Turbidity	6	APHA and WHO		4
63	2017-06-08 05:45:20	1341	1	1		1	1	125	125	Nigeria	0.527	152	4	3		[Region] Niger Delta				1			2						1	2	7			4	4	4	2	4	2	1	1	1	1
25	2017-05-19 04:05:26	781	1	2		3	2	31	31	Cameroon	0.518	153	4	1		[Water body] Traditional Hand Dug Well				1	4	2	4	3	1	3	5		5	5	6			5	5	5	5	5	3	3	3	3	3	3		5			1
55	2017-06-02 03:54:52	2039	1	6	Research Institute	2	2	31	31	Cameroon	0.518	153	4	2		[(Sub-) basin] Mayo Tsanaga River basin. A Sub-basin of the Lake Chad hydrological Basin	1			1	2	2	4	2	2	1			3	3	5			3	3	1	1	3	1	1	1	2	2	1	[Used] NO3, F				4
60	2017-06-07 02:26:30	670	1	4		3	2	193	193	Zimbabwe	0.516	154	4	2			1			1	1	2	4	3	4	1	5		2	1	5			2	4	4	4	4	1	1	1	1	1	1	[Used] Sulphates Hardness Total Alkalinity	3			3
22	2017-05-18 22:51:51	1358	1	1		3	2	142	142	Rwanda	0.498	159	4	2		[(Sub-) basin] Akagera-Upper	1				1	4	4	3	3	1			4	4	4			4	4	2	2	1	1	1	1	2	2	1	[Used] Turbidity (NTU)	1			1
24	2017-05-19 03:39:06	1112	1	1		2	2	95	95	Lesotho	0.497	160	4	2			1			1	1	1	4	3	4	1			3	1	5			3	4	2	4	3	1	1	1	1	1			3			2
9	2017-05-14 04:40:34	1005	1	1		2	1	102	102	Malawi	0.476	170	4	1		[Water body] River and lake	1	1		1			4		1				1	1	3			4	4	4	4	4	2	1	1	1	1
20	2017-05-18 09:55:45	947	1	1		1	2	102	102	Malawi	0.476	170	4	1				1			4	3	4	2	2	3			3	3	6			4	4	4	2	2	1	1	1	1	1			1			4
89	2017-05-26 05:57:42	1039	2	1		3	1	102	102	Malawi	0.476	170	4	4	national		1				4	1	1	1	1	1			3	4	7	IBMR IPS IBG-DCE IPR		3	3	3	4	1	1	1	1	1	1			3			1
36	2017-05-28 08:59:53	1608	1	3		3	2	58	58	Ethiopia	0.448	174	4	3		[Region] Tigray Region Ethiopia	1			1	1	3	3	4	4				1	1	4			4	4	4	4	4	1	1	1	1	1			3			4
85	2017-06-28 04:49:52	4685	1	1		2	2	58	58	Ethiopia	0.448	174	4	3		[Region] southern	1	1	1	1	2	2	3	4	4	1	5		1	1	3			3	3	3	3	4	1	1	1	1	1	1		3			4
97	2017-05-24 19:30:27	3665	1	6	ONG	2	1	39	39	Congo	0.435	176	4	4		[Otra. Por favor indique la escala y el nombre] cuencas y microcuencas en todo el territorio nacional	1	1			4	2	4	4	4	2			2	3	7	indices ICO ( ICOMI, ICOMO, ICOSUS, ICOTRO, ICOTEMP,ICOBIO, ICOTOX ) ramirez Et al 1999		3	4	4	4	4	1		1	1	1	1	[Utilizado] DBO, SST,	2			3
98	2017-05-29 02:31:18	958	1	1		2	1	39	39	Congo	0.435	176	4	1		[Cuerpo de agua. Por favor indique el nombre ] Embalses		1			4	4				4			1	2	1			4	4		4		1	1	1	1	1			2			2
94	2017-06-05 17:05:26	5363	1	4		2	2	34	34	Chad	0.396	186	4	1		[Masse d’eau. Veuillez indiquer le nom.] Fleuve Nyong	1				3		4	2					3	3	7	OCDE		2	4	2	4	1	2	2		1	1	2		1			2
					Other (Please specify)										Other (Please specify)	Dynamic Comment	Rivers	Lakes	Estuaries	Groundwater	Propagation of fish, shellfish & wildlife (Refers to fishing purposes and biodiversity)	Recreation in & on the water(Refers to tourism)	Public water supplies(Refers to providing drinking water)	Agricultural use (Refers to the cultivation of crops for food and energy supply)	Industrial use(Refers to the production of various goods)	Navigation (Refers to the transport of goods and people)	Other (Please specify)	Dynamic Comment				Other (Please specify)	Dynamic Comment	Physical indicators (e.g. temperature, light penetration (Secchi depth))	Chemical indicators (e.g. nutrients such as nitrogen and phosphorus, excluding contaminants (of emerging concern))	Contaminants (of emerging concern) (e.g. toxicants such heavy metals, pesticides, PCBs and VOCs)	Biological indicators (e.g. fish, invertebrates, algae, macrophytes, excluding bacteria)	Intestinal health indicators (e.g. microbial pollutants such as E. coli, cholera, Giardia species)	Dissolved oxygen (DO)	Electrical conductivity (EC)	pH	Total phosphorus (P)	Total nitrogen (N)	Other (Please specify)	Dynamic Comment		Other (Please specify)	Dynamic Comment	Providing the technical equipment for monitoring (e.g. buckets, bottles, test kits, etc.)
[truncated: 77 more columns]

## Sheet: Code list
Code list
Question	1.1		1.2		1.3		1.4		1.5		1.6		HDI group		1.7		1.8		2.1		2.2		2.3		2.4		2.5		2.6		3.1.1		3.2.1		3.3.1		3.4.1		3.5.1		3.6.1		4.1		4.2		4.3		4.4
list	Code	Translation	Code	Translation	Code	Translation	Code	Translation	Code	Translation	Code	Translation	Code		Code	Translation	Code	Translation	Code	Translation	Code	Translation	Code	Translation	Code	Translation	Code	Translation	Code	Translation	Code	Translation	Code	Translation	Code	Translation	Code	Translation	Code	Translation	Code	Translation	Code	Translation	Code	Translation	Code	Translation	Code
	1	My personal answer	1	Government official	1	Up to 3 years	1	female	1	Afghanistan	1	Afghanistan	1	Very high human development	1	Water body	1	Rivers							1	British Columbia Water quality Index			1	Used	1	American Public Health Organization (APHA) standard	1	American Public Health Organization (APHA) standard	1	American Public Health Organization (APHA) standard	1	American Public Health Organization (APHA) standard	1	American Public Health Organization (APHA) standard	1	American Public Health Organization (APHA) standard	1	Yes	1	Yes	1	Yes	1
	2	Answer for a group	2	Civil society	2	4 to 6 years	2	male	2	Albania	2	Albania	2	High human development	2	(Sub-) basin	2	Lakes							2	Canadian Council of Ministers of the Environment Water Quality Index			2	Not used	2	United States Environmental Protection Agency (EPA) standard	2	United States Environmental Protection Agency (EPA) standard	2	United States Environmental Protection Agency (EPA) standard	2	United States Environmental Protection Agency (EPA) standard	2	United States Environmental Protection Agency (EPA) standard	2	United States Environmental Protection Agency (EPA) standard	2	No	2	No	2	No	2
			3	Private sector	3	More than 7 years			3	Algeria	3	Algeria	3	Medium human development	3	Region	3	Estuaries							3	National Sanitation Foundation Water Quality Index			3	Don't know	3	International Organization for Standardization (ISO) standard	3	International Organization for Standardization (ISO) standard	3	International Organization for Standardization (ISO) standard	3	International Organization for Standardization (ISO) standard	3	International Organization for Standardization (ISO) standard	3	International Organization for Standardization (ISO) standard	3	Don't know	3	Don't know	3	Don't know	3
			4	Academic					4	Andorra	4	Andorra	4	Low human development	4	Other (Please specify)	4	Groundwater							4	Global Water Quality Index (GEMS WQI)					4	Do not use published standards	4	Do not use published standards	4	Do not use published standards	4	Do not use published standards	4	Do not use published standards	4	Do not use published standards
			5	Development agency					5	Angola	5	Angola													5	Water quality indices are not used in my case					5	Don’t know	5	Don’t know	5	Don’t know	5	Don’t know	5	Don’t know	5	Don’t know
			6	Other (Please specify)					6	Antigua and Barbuda	6	Antigua and Barbuda													6	I don’t know					6	Other (Please specify)	6	Other (Please specify)	6	Other (Please specify)	6	Other (Please specify)	6	Other (Please specify)	6	Other (Please specify)
									7	Argentina	7	Argentina													7	Other (Please specify)
									8	Armenia	8	Armenia
									9	Australia	9	Australia
									10	Austria	10	Austria
									11	Azerbaijan	11	Azerbaijan
									12	Bahamas	12	Bahamas
									13	Bahrain	13	Bahrain
									14	Bangladesh	14	Bangladesh
									15	Barbados	15	Barbados
									16	Belarus	16	Belarus
									17	Belgium	17	Belgium
									18	Belize	18	Belize
									19	Benin	19	Benin
									20	Bhutan	20	Bhutan
									21	Bolivia (Plurinational State of)	21	Bolivia (Plurinational State of)
									22	Bosnia and Herzegovina	22	Bosnia and Herzegovina
									23	Botswana	23	Botswana
									24	Brazil	24	Brazil
									25	Brunei Darussalam	25	Brunei Darussalam
									26	Bulgaria	26	Bulgaria
									27	Burkina Faso	27	Burkina Faso
									28	Burundi	28	Burundi
									29	Cabo Verde	29	Cabo Verde
									30	Cambodia	30	Cambodia
									31	Cameroon	31	Cameroon
									32	Canada	32	Canada
									33	Central African Republic	33	Central African Republic
									34	Chad	34	Chad
									35	Chile	35	Chile
									36	China	36	China
									37	Colombia	37	Colombia
									38	Comoros	38	Comoros
									39	Congo	39	Congo
									40	Costa Rica	40	Costa Rica
									41	Côte D'Ivoire	41	Côte D'Ivoire
									42	Croatia	42	Croatia
									43	Cuba	43	Cuba
									44	Cyprus	44	Cyprus
									45	Czech Republic	45	Czech Republic
									46	Democratic People's Republic of Korea	46	Democratic People's Republic of Korea
									47	Democratic Republic of the Congo	47	Democratic Republic of the Congo
									48	Denmark	48	Denmark
									49	Djibouti	49	Djibouti
									50	Dominica	50	Dominica
									51	Dominican Republic	51	Dominican Republic
									52	Ecuador	52	Ecuador
									53	Egypt	53	Egypt
									54	El Salvador	54	El Salvador
									55	Equatorial Guinea	55	Equatorial Guinea
									56	Eritrea	56	Eritrea
									57	Estonia	57	Estonia
									58	Ethiopia	58	Ethiopia
									59	Fiji	59	Fiji
									60	Finland	60	Finland
									61	France	61	France
									62	Gabon	62	Gabon
									63	Gambia (Republic of The)	63	Gambia (Republic of The)
									64	Georgia	64	Georgia
									65	Germany	65	Germany
									66	Ghana	66	Ghana
									67	Greece	67	Greece
									68	Grenada	68	Grenada
									69	Guatemala	69	Guatemala
									70	Guinea	70	Guinea
									71	Guinea Bissau	71	Guinea Bissau
									72	Guyana	72	Guyana
									73	Haiti	73	Haiti
									74	Honduras	74	Honduras
									75	Hungary	75	Hungary
									76	Iceland	76	Iceland
									77	India	77	India
									78	Indonesia	78	Indonesia
									79	Iran (Islamic Republic of)	79	Iran (Islamic Republic of)
									80	Iraq	80	Iraq
									81	Ireland	81	Ireland
									82	Israel	82	Israel
									83	Italy	83	Italy
									84	Jamaica	84	Jamaica
									85	Japan	85	Japan
									86	Jordan	86	Jordan
									87	Kazakhstan	87	Kazakhstan
									88	Kenya	88	Kenya
									89	Kiribati	89	Kiribati
									90	Kuwait	90	Kuwait
									91	Kyrgyzstan	91	Kyrgyzstan
									92	Lao People’s Democratic Republic	92	Lao People’s Democratic Republic
									93	Latvia	93	Latvia
									94	Lebanon	94	Lebanon
									95	Lesotho	95	Lesotho
									96	Liberia	96	Liberia
									97	Libya	97	Libya
									98	Liechtenstein	98	Liechtenstein
									99	Lithuania	99	Lithuania
									100	Luxembourg	100	Luxembourg
									101	Madagascar	101	Madagascar
									102	Malawi	102	Malawi
									103	Malaysia	103	Malaysia
									104	Maldives	104	Maldives
									105	Mali	105	Mali
									106	Malta	106	Malta
									107	Marshall Islands	107	Marshall Islands
									108	Mauritania	108	Mauritania
									109	Mauritius	109	Mauritius
									110	Mexico	110	Mexico
									111	Micronesia (Federated States of)	111	Micronesia (Federated States of)
									112	Monaco	112	Monaco
									113	Mongolia	113	Mongolia
									114	Montenegro	114	Montenegro
									115	Morocco	115	Morocco
									116	Mozambique	116	Mozambique
									117	Myanmar	117	Myanmar
									118	Namibia	118	Namibia
									119	Nauru	119	Nauru
									120	Nepal	120	Nepal
									121	Netherlands	121	Netherlands
									122	New Zealand	122	New Zealand
									123	Nicaragua	123	Nicaragua
									124	Niger	124	Niger
									125	Nigeria	125	Nigeria
									126	Norway	126	Norway
									127	Oman	127	Oman
									128	Pakistan	128	Pakistan
									129	Palau	129	Palau
									130	Panama	130	Panama
									131	Papua New Guinea	131	Papua New Guinea
									132	Paraguay	132	Paraguay
									133	Peru	133	Peru
									134	Philippines	134	Philippines
									135	Poland	135	Poland
									136	Portugal	136	Portugal
									137	Qatar	137	Qatar
									138	Republic of Korea	138	Republic of Korea
									139	Republic of Moldova	139	Republic of Moldova
									140	Romania	140	Romania
									141	Russian Federation	141	Russian Federation
									142	Rwanda	142	Rwanda
									143	Saint Kitts and Nevis	143	Saint Kitts and Nevis
									144	Saint Lucia	144	Saint Lucia
									145	Saint Vincent and the Grenadines	145	Saint Vincent and the Grenadines
									146	Samoa	146	Samoa
									147	San Marino	147	San Marino
									148	Sao Tome and Principe	148	Sao Tome and Principe
									149	Saudi Arabia	149	Saudi Arabia
									150	Senegal	150	Senegal
									151	Serbia	151	Serbia
									152	Seychelles	152	Seychelles
									153	Sierra Leone	153	Sierra Leone
									154	Singapore	154	Singapore
									155	Slovakia	155	Slovakia
									156	Slovenia	156	Slovenia
									157	Solomon Islands	157	Solomon Islands
									158	Somalia	158	Somalia
									159	South Africa	159	South Africa
									160	South Sudan	160	South Sudan
									161	Spain	161	Spain
									162	Sri Lanka	162	Sri Lanka
									163	Sudan	163	Sudan
									164	Suriname	164	Suriname
									165	Swaziland	165	Swaziland
									166	Sweden	166	Sweden
									167	Switzerland	167	Switzerland
									168	Syrian Arab Republic	168	Syrian Arab Republic
									169	Tajikistan	169	Tajikistan
									170	Thailand	170	Thailand
									171	The former Yugoslav Republic of Macedonia	171	The former Yugoslav Republic of Macedonia
									172	Timor-Leste	172	Timor-Leste
									173	Togo	173	Togo
									174	Tonga	174	Tonga
									175	Trinidad and Tobago	175	Trinidad and Tobago
									176	Tunisia	176	Tunisia
									177	Turkey	177	Turkey
									178	Turkmenistan	178	Turkmenistan
									179	Tuvalu	179	Tuvalu
									180	Uganda	180	Uganda
									181	Ukraine	181	Ukraine
									182	United Arab Emirates	182	United Arab Emirates
									183	United Kingdom of Great Britain and Northern Ireland	183	United Kingdom of Great Britain and Northern Ireland
									184	United Republic of Tanzania	184	United Republic of Tanzania
									185	United States of America	185	United States of America
									186	Uruguay	186	Uruguay
									187	Uzbekistan	187	Uzbekistan
									188	Vanuatu	188	Vanuatu
									189	Venezuela, Bolivarian Republic of	189	Venezuela, Bolivarian Republic of
									190	Viet Nam	190	Viet Nam
									191	Yemen	191	Yemen
									192	Zambia	192	Zambia
									193	Zimbabwe	193	Zimbabwe
[truncated: 3 more columns]

## Sheet: Table for statistics (57 cases)
Table for statistics - condensed (57 countries), excluding don't know answers, aweraged answers
Response ID	1.6 Please indicate the country your answers refer to.	Country	HDI Value	2.2 How difficult is it to identify the most relevant water quality index for your case? (Indices refer here to combinations of indicators (e.g. WATQI which includes dissolved oxygen, electrical conductivity, pH, total nitrogen and total phosphorus))	2.3 How difficult is it to identify the most relevant water quality indicators for your specific context? (Indicators refer here to single parameters to measure water quality (e.g. phosphorus, pH)).	2.5 How important are the following indicator groups in your case in order to measure water quality? Physical indicators (e.g. temperature, light penetration (Secchi depth))	2.5 How important are the following indicator groups in your case in order to measure water quality? Chemical indicators (e.g. nutrients such as nitrogen and phosphorus, excluding contaminants (of emerging concern))	2.5 How important are the following indicator groups in your case in order to measure water quality? Contaminants (of emerging concern) (e.g. toxicants such heavy metals, pesticides, PCBs and VOCs)	2.5 How important are the following indicator groups in your case in order to measure water quality? Biological indicators (e.g. fish, invertebrates, algae, macrophytes, excluding bacteria)	2.5 How important are the following indicator groups in your case in order to measure water quality? Intestinal health indicators (e.g. microbial pollutants such as E. coli, cholera, Giardia species)	2.6 Which of the following indicators are used in your case in order to measure water quality? Dissolved oxygen (DO)	2.6 Which of the following indicators are used in your case in order to measure water quality? Electrical conductivity (EC)	2.6 Which of the following indicators are used in your case in order to measure water quality? pH	2.6 Which of the following indicators are used in your case in order to measure water quality? Total phosphorus (P)	2.6 Which of the following indicators are used in your case in order to measure water quality? Total nitrogen (N)	3.1.2 How challenging is the application of dissolved oxygen (DO) in your case? Monitoring challenges Providing the technical equipment for monitoring (e.g. buckets, bottles, test kits, etc.)	3.1.2 How challenging is the application of dissolved oxygen (DO) in your case? Monitoring challenges Providing human skills for monitoring (e.g. recruiting people educated in monitoring techniques)	3.1.2 How challenging is the application of dissolved oxygen (DO) in your case? Monitoring challenges Providing financial means for monitoring(e.g. for the equipment, human resources etc.)	Analytical challenges Providing technical equipment for analytics(e.g. chemical reagents, sensors, manometers, etc.)	Analytical challenges Providing human skills for analytics(e.g. recruiting people educated in analytical techniques)	Analytical challenges Providing financial means for analytics(e.g. for instruments, human resources etc.)	Challenges related to data handling / analysis Providing technical equipment for data handling / analysis (e.g. software for statistical analysis)	Challenges related to data handling / analysis Providing human skills for data handling / analysis(e.g. recruiting people educated in statistics)	Challenges related to data handling / analysis Providing financial means for data handling / analysis(e.g. for software, human resources etc.)	Challenges related to data handling / analysis Transferring data to relevant groups(e.g. making data accessible or usable for practitioners)	3.2.2 How challenging is the application of electrical conductivity (EC) in your case? Monitoring challenges Providing the technical equipment for monitoring (e.g. buckets, bottles, test kits, etc.)	3.2.2 How challenging is the application of electrical conductivity (EC) in your case? Monitoring challenges Providing human skills for monitoring (e.g. recruiting people educated in monitoring techniques)	3.2.2 How challenging is the application of electrical conductivity (EC) in your case? Monitoring challenges Providing financial means for monitoring(e.g. for the equipment, human resources etc.)	Analytical challenges Providing technical equipment for analytics (e.g. chemical reagents, sensors, manometers, etc.)	Analytical challenges Providing human skills for analytics(e.g. recruiting people educated in analytical techniques)	Analytical challenges Providing financial means for analytics(e.g. for instruments, human resources etc.)	Challenges related to data handling / analysis Providing technical equipment for data handling / analysis (e.g. software for statistical analysis)	Challenges related to data handling / analysis Providing human skills for data handling / analysis(e.g. recruiting people educated in statistics)	Challenges related to data handling / analysis Providing financial means for data handling / analysis(e.g. for software, human resources etc.)	Challenges related to data handling / analysis Transferring data to relevant groups(e.g. making data accessible or usable for practitioners)	3.3.2 How challenging is the application of pH in your case? Monitoring challenges Providing the technical equipment for monitoring (e.g. buckets, bottles, test kits, etc.)	3.3.2 How challenging is the application of pH in your case? Monitoring challenges Providing human skills for monitoring (e.g. recruiting people educated in monitoring techniques)	3.3.2 How challenging is the application of pH in your case? Monitoring challenges Providing financial means for monitoring(e.g. for the equipment, human resources etc.)	Analytical challenges Providing technical equipment for analytics(e.g. chemical reagents, sensors, manometers, etc.)	Analytical challenges Providing human skills for analytics(e.g. recruiting people educated in analytical techniques)	Analytical challenges Providing financial means for analytics(e.g. for instruments, human resources etc.)	Challenges related to data handling / analysis Providing technical equipment for data handling / analysis (e.g. software for statistical analysis)	Challenges related to data handling / analysis Providing human skills for data handling / analysis(e.g. recruiting people educated in statistics)	Challenges related to data handling / analysis Providing financial means for data handling / analysis(e.g. for software, human resources etc.)	Challenges related to data handling / analysis Transferring data to relevant groups(e.g. making data accessible or usable for practitioners)	3.4.2 How challenging is the application of total phosphorus (P) in your case? Monitoring challenges Providing the technical equipment for monitoring (e.g. buckets, bottles, test kits, etc.)	3.4.2 How challenging is the application of total phosphorus (P) in your case? Monitoring challenges Providing human skills for monitoring (e.g. recruiting people educated in monitoring techniques)	3.4.2 How challenging is the application of total phosphorus (P) in your case? Monitoring challenges Providing financial means for monitoring(e.g. for the equipment, human resources etc.)	Analytical challenges Providing technical equipment for analytics(e.g. chemical reagents, sensors, manometers, etc.)
26	126	Norway	0.949	2	2	1	3	4	4	1			1	1	1	1	1	1	1	1	1	1	1	1	2	1	1	1	1	1	1	1	1	1	2	1	2	1	1	2	1	1	1	1	2	1	1	1	1
Sum_Aus	9	Australia	0.939	2.16667	1.58333	3.08333	3.66667	3.41667	2.66667	3.58333	1.27273	1.16667	1.08333	1.27273	1.27273	1	1.25	1.77778	1.125	1	1.625	1.25	1.5	1.625	1.625	1.09091	1.2	1.7	1.09091	1.09091	1.5	1.44444	1.55556	1.77778	1.8	1.2	1.2	1.7	1.1	1.1	1.6	1.25	1.375	1.625	1.55556	1.44444	1.66667	2.11111	1.44444
Sum_Switz	167	Switzerland	0.939	2	1	3	4	4	3	3.5	1	1	1	1	1	1	1	1	1	1	1	1	1	1.5	1	1	1	1	1	1	1	1	1	1	1	1	1	1	1	1	1	1	1	1	1	1.5	1	1.5	1
Sum_Germ	65	Germany	0.926	1	1.25	2.75	3.25	3	2.5	2.5	1	1.25	1	1.25	1.5	1	1.5	1.25	1.75	2	2	1.5	2.5	1.75	1.75	1	2	1.5	1.5	1.5	1.5	1.75	2.25	1.5	2.25	1	1.25	1.25	1.25	1.25	1.25	1.5	1.75	1.25	1.75	1	1.33333	1	1.33333
Sum_Denm	48	Denmark	0.925	2.33333	2.33333	2	4	3	3	2.33333	1.33333	1.66667	1.33333	1	1	1.5	1	2	1	1	1	2	2	2	2	1	1	1	1	1	1	1	1	1	1	1	1	1	1	1	1	2	2	1	2	1	1.33333	2	1
Sum_Sing	154	Singapore	0.925	2.5	2.5	2.5	4	4	2.5	4	1	1	1	1	1	3.5	3.5	4	2.5	3.5	3	3	3	2.5	3.5	3	2.5	3	3	3.5	2.5	2.5	3	3	3.5	3	3	2.5	3	3.5	2.5	3	2.5	3	3	3	2.5	3	3
Sum_Neth	121	Netherlands	0.924	3.5	2.5	3.5	3.5	3	3.5	3.5	1	1.5	1	1	1	1	1	2	1	1	2	1	1	2	2	1	1	1	1	1	1	1	1	1	1	1	1	2	1	1	2	1	1	2	2	1	1	2	1
Sum_Ire	81	Ireland	0.923	1	1	2	4	3	4	2	1	1.5	1	1		1	1	1	1.5	1.5	1.5	1	2	1.5	1.5	1	1	1	1	1	1	1	1	1	1	1.5	1.5	2	1.5	1.5	2	1.5	1.5	1.5	1.5	2	1.5	1.5	2.5
Sum_USA	185	United States of America	0.920	2	1.8	3	3.75	2.6	3.6	2.6	1	1.2	1	1	1	1.6	2	1.8	1.8	2.4	2.2	1.8	2.4	2.8	3.2	1	1	1.75	1	1	1.75	1.25	1.5	2.25	2.5	1.4	1.6	1.8	1.6	1.6	2.2	1.25	1.6	2.2	2.4	2.2	2.4	2.8	1.8
Sum_UK	183	United Kingdom of Great Britain and Northern Ireland	0.909	2.33333	2	3.33333	4	3.33333	4	2.33333	1	1	1	1	1	1	1.33333	1.66667	1.5	1.5	2	1	1.5	2	1.5	1	1.5	2	1	1.5	2	1	1.5	2	1.5	1	1.5	2	1	1.5	2	1	1.5	2	2	1	1.5	2	1
53	156	Slovenia	0.890	3	2	2	4	4	4	2	1	2	2	1	1
Sum_Ita	83	Italy	0.887	1.66667	1.33333	3.66667	3.33333	2.33333	3.33333	1.66667	1	1	1	1	1	1.33333	2	2.66667	1	2	3	1.66667	2.66667	3	2	1	1.33333	2.33333	1.33333	1.33333	2.33333	1.66667	1.66667	1.66667	2	1	1	1	1	1	1	1	1.33333	1.33333	1.33333	1.66667	2.33333	2.33333	1.66667
Sum_Gree	67	Greece	0.866	2	1.5	3.5	4	4	4	3.5	1	1	1	1	1	2.5	2	2	2	2	2	1	1	1	2.5	2.5	2.5	2.5	2	2	2	1	1	1	2	2.5	2	2	2	2	2	1	1	1	1	4	4	3.5	3
Sum_Est	57	Estonia	0.865	2.5	2	3.5	4	4	2.5	2	1.5	1.5	1	1	1	1.5	1.5	1.5	1.5	1.5	1.5	1.5	2	2	2	1.5	1.5	1.5	1.5	1.5	1.5	1.5	1.5	1.5	2	1.5	1.5	1.5	1.5	2	1.5	1.5	2	1.5	2	1	1		1
54	44	Cyprus	0.856	2	2	3	4	4	4	4	1	1	1	1	1	2	4	3	2	3	3	3	4	3		2	2	2	2	2	2	3	4	3		2	4	3	2	4	3	3	4	3	2	1	3	2	1
59	155	Slovakia	0.845	2	2	4	4	4	4	4	1	1	1	1	1	4	4	4	4			4	4	4	4	4	4	4	4	4	4	4	4	4	4	4	4	4	4	4	4	4	4	4	4	4	4	4	4
100	136	Portugal	0.843	3	4	4		4	4		1	1	1		1	4	4	4			4				4	4	4	4			4	4			4	4	4	4			4			4	4	4	4	4
95	182	United Arab Emirates	0.840	3	1	4	4	3	1	4	1	1	1	1	1	1	2	3	4	2	3	3	4	3	2	1	2	2	2	2	3	2	2	3	2	2	2	2	1	2	2	2	2	3	2
Sum_Hung	75	Hungary	0.836	1.66667	1.66667	3	2.66667	3.33333	2.66667	3.33333	1.33333	1	1	1.33333	1.33333	1	1	2	1.5	1.5	2.5	1.5	2	3	3	1	1	2	1.33333	1	2.33333	1.66667	2	2.33333	2.66667	1	1	1.33333	1.33333	1	1.66667	1.66667	1.66667	1.66667	2	1.5	2	2	2
13	93	Latvia	0.830	3	1	2	3	4	4	2	1		2	1	1	1	1	2	2	2	2	2	2	2	2	1	1	2	2	2	2	2	2	2	2	1	1	2	2	2	2	2	2	2	2	2	2	2	2
52	42	Croatia	0.827	1	2	4	4	4	4	4	1	1	1	1	1							3	2	2	3	2	2	2	2	2	2	3	3	2	4	1	1	1	1	1	1	1	1	1	1	3	4	3	3
15	114	Montenegro	0.807	4	4	4	4	4	4	4	1	1	1	1	1	4	4	4	4	4	4	4	4	4	4	4	4	4	4	4	4	4	4	4	4	4	4	4	4	4	4	4	4	4	4	4	4	4	4
33	140	Romania	0.802	1	2	3	4	4	4	4	1	1	1	1	1	4	4	4	4	4	4	3	4	4	4	4	4	4	3	4	4	4	4	4	4	3	4	4	4	4	4	4	4	4	4	4	4	4	4
1	186	Uruguay	0.795		1	4	4	2	4	3	1	1	1	1	1	1	1	4	2	3	4	1	1	2		1	1	4	1	1	4	1	1	1		1	1	1	1	1	1	1	1	1		2	2	4	2
96	26	Bulgaria	0.794	3	2	2	3	4	2	2	1	1	1	1	1	3	3	3	3	3	4	2	2	2	3	3	3	3	3	3	3	2	2	2	3	2	2	2	2	2	2	2	2	2	2	2	2	2	2
23	103	Malaysia	0.789	2	1	3	4	3	4	3	1	1	1	1	1	1	2	3	1	1	3	3	3	3	2	1	2	3	2	2	4	2	3	3	3	1	1	2	1	1	2	2	2	3	2	2	3	3	3
86	2	Albania	0.764	1	1	4	4	3	3	3	1	1	1	1	1	1	1	1	2	2	2	3	2	4	3	1	1	1	2	2	2	3	2	4	3	1	1	1	1	1	1	3	2	4	3	1	1	1	2
Sum_Braz	24	Brazil	0.754	2	2	3	4	3	4	3	1	1	1	1	1	2	2	2.66667	2	2	2.33333	3	3	3	3	1.5	1.5	2.5	1.5	1.5	2	2	2	2	2.5	1	1	1	1	1	1	1.33333	1.33333	2.33333	2.33333	2.66667	1.66667	2.66667	3
61	86	Jordan	0.741	3	3	1	1	1	2	1	1	1	1	1	1	2	1	1	2	1		3	3	3	2	2	1		2	1		3	3		1	1	1	1		1	2	2	2	2	2	1	1	1	1
71	170	Thailand	0.740			4	4	4	4	3	1	1	1	1	1	4	4	4	3	3	4	2	2	4	2	3	3	3	3	1	3	3	2	3	4	3	2	3	3	2	3	3	1	3	3	2	2	3	2
62	113	Mongolia	0.735	4	1	2	4	4		4	1	1	1	1	1	2	2	2	2	2	2	3	3	2	4	1	1	1	1	1	1	2	2	2	4	1	1	1	1	1	1	2	2	2	4	2	2	2	3
47	37	Colombia	0.727	3	3	4	4	1	4	1	1	2	1	1	1	1	1	3	3	3	4	2	2	3	4											2	2	2	2	2	2	1	1	1	1	3	3	3	2
30	18	Belize	0.706	3	3	4	4	4	4	4	1	1	1
92	62	Gabon	0.697	4	4	3	4	4	4	3	1	1	1	2	1	1	1	1	1	1	1	1	1	1	1	1	1	1	1	1	1	1	1	1	1	1	1	1	1	1	1	1	1	1	1	1	1	1	1
81	78	Indonesia	0.689	3	3	1	1	1	1	1	1	2	1	1	2	1	1	1	1	1	1	1	1	1	1	1	1	1	1	1	1	1	1	1	1	1	1	1	1	1	1	1	1	1	1	1	1	1	1
42	190	Viet Nam	0.683	1	1	4	4	4	3	4	1	1	1	1	1	1	3	4	3	4	4	1	2	2	4	1	2	4	2	3	4	1	3	2	4	1	2	4	1	3	4	1	2	2	4	1	2	4	2
3	134	Philippines	0.682	3	3	3	3	3	3	3	2	2	2	2	2	4	4	4	4	4	4	4	4	4	4	4	4	4	4	4	4	4	4	4	4	4	4	4	4	4	4	4	4	4	4	4	4	4	4
Sum_South Afr	159	South Africa	0.666	2.2	1.6	3.8	3.8	3.2	3.4	3.8	1	1	1	1	1.2	2	2	2.4	2.2	2.2	2.2	2.2	2.6	2.4	2.6	2	2.2	2.2	2.2	2.4	2.4	2.2	2.6	2.6	2.6	1.8	2.2	2.2	1.8	2.2	2.2	2.2	2.6	2.4	2.6	2.4	2.2	2.6	2.6
Sum_Guate	69	Guatemala	0.640	2	2	2	2.5	4	2	2.5	1	1	1	1	1	2	2.5	2.5	2	2	2.5	2.5	2	2.5	1.5	1.5	1.5	1.5	2	2	2	2	1.5	2.5	1.5	1	1	1	1.5	1.5	1.5	1.5	1.5	1.5	1.5	2	1.5	2.5	2
19	74	Honduras	0.625	2	3	2	2	1	2	4	2	1	1	2	2	4	3	3	4	3	3	2	2	3	4	1	2	1	1	2	2	1	2	2	4	1	2	2	1	3	2	1	3	2	4	4	3	3	4
5	77	India	0.624	1	1	1	4	4	3	4	1	1	1	1	1	2	2	2	4	3	2	2	2		2	2	2		2		2	2	2		2	3	3	3	3	3	3	2	2	2	2	3	3	3	3
93	172	Timor-Leste	0.605	3	2	2	3	4	3	3	1	1	1	1	1	1	2	4	3	1	4	2	2	3	4	2	2	3	2	2	3	2	2	3	4	2	2	3	2	3	3	2	3	3	4	2	3	3	4
99	55	Equatorial Guinea	0.592		2	2	3	3	3	4	1	1	1	1	1	2	1	3	2	1	3	2	2	4	2	2	1	3	2	1	3	2	2	4	2	2	1	3	2	1	3	2	2	4	2	2	2	3	3
41	92	Lao People’s Democratic Republic	0.586	2	2	3	4	3	4	3	1	1	1	1	1	2	3	2	3	3	2	2	3	2	2	2	3	2	2	3	2	2	3	2	2	2	3	2	2	3	2	2	3	2	2	2	3	2	2
88	66	Ghana	0.579	2	3	4	4	4	3	4	1	1	1	1	1	3	3	3	4	3	3	3	1	4	3	3	3	3	3	2	2	4	3	4	3	4	2	3	4	2	3	2	2	3	2	3	3	3	4
90	192	Zambia	0.579	2	2	4	3	4	4	4	1	1	1	2	2	4	4	4	4	4	4	4	4	4	3	3	3	3	4	4	4	4	4	4	3	3	3	3	3	3	3	3	3	3	3	4	4	4	4
91	30	Cambodia	0.563	3	3	3	4	4	4	3	1	1	1	1	1	4	4	4	4	4	4	3	3	3	3	4	3	4	4	3	4	4	3	4	2	3	3	3	3	3	4	4	3	4	3	4	3	4	4
Sum_Myan	117	Myanmar	0.556	2	2	2	2.5	3.5	3	3.5	1.5	1	1	1.5	1.5	2	2.5	3	2.5	3	3	3	3.5	3.5	3	2	2	2	2	2	2	2	2	2	2	2	2	2	2	2	2	2	2	2	2	2.5	2.5	2.5	3
Sum_Nig	125	Nigeria	0.527	3	3.33333	3.33333	3	3	2.33333	3	1.33333	1	1.33333	1	1	4	4	2.5	2.5	3	2.5	3.5	3	4	3.5	2	2.33333	2	2	2.66667	2.5	3.66667	3.33333	3.33333	3	2	2.33333	2.5	2.66667	2.5	3	3.33333	3.33333	4	3.66667	3	3	3	3
Sum_Camer	31	Cameroon	0.518	3	3	3	3	1	1	3	1	1	1	2	2	2.5	2	3.5	3	3	3.5	3	3	3.5	3.5	3	2	2	2	2	4	3	4	4	4	3	3	4	3	3	4	3	3	4	4	4	3	4	3
60	193	Zimbabwe	0.516	2	1	2	4	4	4	4	1	1	1	1	1	3	2	4	3	2	4	3	3	4	4	3	2	4	4	2	4	3	2	4	4	2	1	4	3	1	4	3	2	4	4	4	2	4	4
22	142	Rwanda	0.498	4	4	4	4	2	2	1	1	1	1	2	2	1	2	2	4	3	1	1	1	1	1	1	1	3	1	1	3	1	1	3	3	1	1	3	1	1	3	1	1	3	3	4	3	4	3
24	95	Lesotho	0.497	3	1	3	4	2	4	3	1	1	1	1	1	2	3	4	3	3	4	3	4	4	4	1	3	4	3	3	4	3	3	4	3	2	3	4	3	3	4	3	3	4	4	2	3	4	3
Sum_Malawi	102	Malawi	0.476	2.33333	2.66667	3.66667	3.66667	3.66667	3.33333	2.33333	1.33333	1	1	1	1	2.5	2	2	2	2	2	2	2.5	2.5	2.5	2	2	2	2.33333	2.33333	2.33333	2.66667	2.66667	2.66667	2.33333	2	2	2	2	2	2	2.66667	2.66667	2.66667	2.33333	3	3	3	3
Sum_Eth	58	Ethiopia	0.448	1	1	3.5	3.5	3.5	3.5	4	1	1	1	1	1	4	1.5	4	3.5	2	3.5	2	2	3.5	2	3.5	2	3.5	3.5	2	3.5	3.5	2	3.5	2	3	2	3	3.5	1.5	3.5	3.5	2	3.5	2	4	2.5	4	4
Sum_Cong	39	Congo	0.435	1.5	2.5	3.5	4	4	4	4	1	1	1	1	1	2.5	2.5	4	2.5	3	3	2.5	2	3.5	4	2	2	3.5	2	2	3.5	2	2	3.5	4	1.5	1.5	3	1.5	1.5	3	1.5	2	3	4	2.5	2	3.5	3
94	34	Chad	0.396	3	3	2	4	2	4	1	2	2		1	1	2	3	4	3	3	4	4	3	4	2	2	2	4	3	3	4	4	3	4	2	2	2	4	3	2	3	4	3	3	3	3	3	4	3
[truncated: 21 more columns]

## Sheet: Sheet1
Raw data
Response ID	Timestamp (MM/dd/yyyy)	Time Taken to Complete (Seconds)	1.1 Please indicate if you provide an individual or a collective answer.	1.2 From the stakeholder category below, please select the one that represents you best.		1.3 Please indicate your experience related to water quality indicators and indices.	1.4 Please indicate your gender.	1.5 Please indicate your nationality.	1.6 Please indicate the country your answers refer to.	Country	HDI Value	HDI rank	HDI group	1.7 Please indicate the scale your answers refer to.			1.8 Please indicate the type of water your case refers to.				2. General use of indices and indicators in your case 2.1 What are the main driving factors for addressing water quality challenges in your case? Propagation of fish, shellfish & wildlife (Refers to fishing purposes and biodiversity)	2. General use of indices and indicators in your case 2.1 What are the main driving factors for addressing water quality challenges in your case? Recreation in & on the water(Refers to tourism)	2. General use of indices and indicators in your case 2.1 What are the main driving factors for addressing water quality challenges in your case? Public water supplies(Refers to providing drinking water)	2. General use of indices and indicators in your case 2.1 What are the main driving factors for addressing water quality challenges in your case? Agricultural use (Refers to the cultivation of crops for food and energy supply)	2. General use of indices and indicators in your case 2.1 What are the main driving factors for addressing water quality challenges in your case? Industrial use(Refers to the production of various goods)	2. General use of indices and indicators in your case 2.1 What are the main driving factors for addressing water quality challenges in your case? Navigation (Refers to the transport of goods and people)	2. General use of indices and indicators in your case 2.1 What are the main driving factors for addressing water quality challenges in your case? Other (Please specify)		2.2 How difficult is it to identify the most relevant water quality index for your case? (Indices refer here to combinations of indicators (e.g. WATQI which includes dissolved oxygen, electrical conductivity, pH, total nitrogen and total phosphorus))	2.3 How difficult is it to identify the most relevant water quality indicators for your specific context? (Indicators refer here to single parameters to measure water quality (e.g. phosphorus, pH)).	2.4 Which water quality index is used in your case?			2.5 How important are the following indicator groups in your case in order to measure water quality? Physical indicators (e.g. temperature, light penetration (Secchi depth))	2.5 How important are the following indicator groups in your case in order to measure water quality? Chemical indicators (e.g. nutrients such as nitrogen and phosphorus, excluding contaminants (of emerging concern))	2.5 How important are the following indicator groups in your case in order to measure water quality? Contaminants (of emerging concern) (e.g. toxicants such heavy metals, pesticides, PCBs and VOCs)	2.5 How important are the following indicator groups in your case in order to measure water quality? Biological indicators (e.g. fish, invertebrates, algae, macrophytes, excluding bacteria)	2.5 How important are the following indicator groups in your case in order to measure water quality? Intestinal health indicators (e.g. microbial pollutants such as E. coli, cholera, Giardia species)	2.6 Which of the following indicators are used in your case in order to measure water quality? Dissolved oxygen (DO)	2.6 Which of the following indicators are used in your case in order to measure water quality? Electrical conductivity (EC)	2.6 Which of the following indicators are used in your case in order to measure water quality? pH	2.6 Which of the following indicators are used in your case in order to measure water quality? Total phosphorus (P)	2.6 Which of the following indicators are used in your case in order to measure water quality? Total nitrogen (N)	2.6 Which of the following indicators are used in your case in order to measure water quality? Other (Please specify)		3.1 Measuring dissolved oxygen (DO) Please fill in if the indicator is used in your case. 3.1.1 Which standard is used to measure dissolved oxygen (DO) in your case?			3.1.2 How challenging is the application of dissolved oxygen (DO) in your case? Monitoring challenges Providing the technical equipment for monitoring (e.g. buckets, bottles, test kits, etc.)
					Other (Please specify)										Other (Please specify)	Dynamic Comment	Rivers	Lakes	Estuaries	Groundwater	Propagation of fish, shellfish & wildlife (Refers to fishing purposes and biodiversity)	Recreation in & on the water(Refers to tourism)	Public water supplies(Refers to providing drinking water)	Agricultural use (Refers to the cultivation of crops for food and energy supply)	Industrial use(Refers to the production of various goods)	Navigation (Refers to the transport of goods and people)	Other (Please specify)	Dynamic Comment				Other (Please specify)	Dynamic Comment	Physical indicators (e.g. temperature, light penetration (Secchi depth))	Chemical indicators (e.g. nutrients such as nitrogen and phosphorus, excluding contaminants (of emerging concern))	Contaminants (of emerging concern) (e.g. toxicants such heavy metals, pesticides, PCBs and VOCs)	Biological indicators (e.g. fish, invertebrates, algae, macrophytes, excluding bacteria)	Intestinal health indicators (e.g. microbial pollutants such as E. coli, cholera, Giardia species)	Dissolved oxygen (DO)	Electrical conductivity (EC)	pH	Total phosphorus (P)	Total nitrogen (N)	Other (Please specify)	Dynamic Comment		Other (Please specify)	Dynamic Comment	Providing the technical equipment for monitoring (e.g. buckets, bottles, test kits, etc.)
1	2017-05-08 00:01:39	797	1	4		3	1	186	186	Uruguay	0.795	54	2	2			1				4	1	1	4	1	1	4	[4] Ecological Biodiversity (it's a bit weird that wildlife is mixed with fishing above)	5	1	5			4	4	2	4	3	1	1	1	1	1	1	[Used] Benthic biodiversity, Developmental instability of macrophytes	1			1
2	2017-05-10 17:40:59	515	1	1		3	1	185	185	United States of America	0.920	10	1	1		[Water body] Rivers	1				4	4	3	3	3	4	5		1	1	6			4	4	3	4	4	1	2	1	1	1			2			2
3	2017-05-10 23:08:48	1284	1	5		1	2	134	134	Philippines	0.682	116	3	2			1				3	2	3	3	1	1	1		3	3	5			3	3	3	3	3	2	2	2	2	2	2		5			4
4	2017-05-11 04:39:19	562	1	3		3	2	185	185	United States of America	0.920	10	1	3		[Region] Southwest		1			3	2	4	3	3	1			2	2	4			4	4	4	4	2	1	1	1	1	1	1	[Used] ATP, DNA, ORP, TOC, TDS and others	2			1
5	2017-05-12 07:22:26	979	1	3		3	2	77	77	India	0.624	131	3	3		[Region] Indian subcontinent	1				1	1		3	2	1	1	[1] Water for flushing of manholes etc	1	1	5		[Water quality indices are not used in my case] Drinking water standards prescribed by WHO are applicable	1	4	4	3	4	1	1	1	1	1	1	[Used] TDS, SS, Chlorides , Sulphates, Nitrates, hardness , coliforms etc	4			2
6	2017-05-12 11:40:12	799	1	4		2	1	65	65	Germany	0.926	4	1	1			1				4	3	4	2	1	1			1	1	5			1	2	2	1	3	1	1	1	1	1			5			1
7	2017-05-12 13:02:30	419	1	1		3	2	185	185	United States of America	0.920	10	1	3		[Region] Skagit County, Washington	1				4	3	1	2	1	1			2	1	7	State of Washington Water Quality Index		3		1	2	4	1	1	1	1	1	1	[Used] Fecal coliform, ammonia, nitrate, turbidity, temperature	2			1
8	2017-05-13 23:47:23	1161	1	4		1	2	65	65	Germany	0.926	4	1	1			1				3	1	1	1	1	1			5	2	5			3	4	2	4	4	1	1	1	2	2	1	[Used] NH4-N, NO3-N, K, Cl, Spectrometer (Equivalent concentration for: Turbidity, TOC, DOC, NO3-N)	3			1
9	2017-05-14 04:40:34	1005	1	1		2	1	102	102	Malawi	0.476	170	4	1		[Water body] River and lake	1	1		1			4		1				1	1	3			4	4	4	4	4	2	1	1	1	1
10	2017-05-15 05:39:30	1077	2	1		3	2	159	159	South Africa	0.666	119	3	1			1	1			2	3	4	4	3	1	5		3	2	5			4	4	3	4	4	1	1	1	1	1			5			4
11	2017-05-15 09:42:06	835	1	1		3	2	183	81	Ireland	0.923	8	1	3		[Region] Ireland	1				4	2	3	3	1	1	4	[4] Overall ecological water quality status to comply with EU Water Framework Directive	1	1	6			2	4	4	4	2	1	2	1			1	[Used] General physico-chemical status is based on assessment of pH, DO%, BOD, Ammonia, ortho-P, Oxidised N	3			1
12	2017-05-15 13:09:32	1162	1	4		3	2	183	183	United Kingdom of Great Britain and Northern Ireland	0.909	16	1	1			1				3	2	3	2	2	2			2	2	2			4	4	2	4	3	1	1	1	1	1	2		3			1
13	2017-05-16 01:05:20	1645	1	6	Public authority	3	1	93	93	Latvia	0.830	44	1	3		[Region] The scale answers refer to is the territory of the Republic of Latvia. For water management purposes it is subdivided into river basin districts and further into water bodies.	1	1									4	[4] Requirements posed by the EU Water Framework Directive (2000/60/EC): prevent further deterioration and protect and enhance the status of aquatic ecosystems; ensure sustainable water use based on long-term protection of available water resources.	3	1	7	Classification of ecological and chemical status class by the so-called quality elements (biological, physico-chemical, chemical, hydromorphological).		2	3	4	4	2	1	3	2	1	1	1	[Used] Ammonium nitrogen; Biological oxygen demand. (Electrical conductivity is not used for classification of status directly, but it is used to define surface water types, e.g. hard water / soft water lakes, that subsequently have different criteria for ecological status classification.)	3			1
14	2017-05-16 02:53:50	869	1	1		3	2	75	75	Hungary	0.836	43	1	1			1	1			2	2	4	3	2	1			1	1	7	EU WFD		3	3	3	3	3	1	1	1	1	1			3			1
15	2017-05-16 04:16:49	1138	1	1		2	1	114	114	Montenegro	0.807	48	1	1			1	1									5	[Don't know] Ecosystem	4	4	2			4	4	4	4	4	1	1	1	1	1			3			4
16	2017-05-17 02:00:13	4025	1	1		3	1	159	159	South Africa	0.666	119	3	3		[Region] Catchment scale	1	1			2	3	4	2	2	1	5		2	2	7	River, Dam and Raw WQI developed in house to focus on treatability		3	3	2	3	4	1	1	1	1	1	1	[Used] Many other indicators are monitored, including turbidity, E. coli, salts and others	6	DO is not Compared to a standard, but used for assessment of dam turnover and assessment of river health		1
17	2017-05-18 00:24:44	861	1	1		3	1	48	48	Denmark	0.925	5	1	4	All of Denmark	[Other (Please specify)] My knowledge is about the national surveillance in Denmark and this monitoring is centralized and covers the whole country	1				4	2	1	1	1	1			1	1	6			1	4	3	4	2	1	2	1	1	1			6	National Technical instruction		1
18	2017-05-18 04:39:47	912	1	4		2	1	24	24	Brazil	0.754	79	2	4		[Other (Please specify)] Mostly my answers will be based in my knowledge both in Brazil and Europe. Also on my experience in the international context.	1				5	4	4	4	4	5	5							2	4	4	4	1	1	1	1	1	1			1			3
19	2017-05-18 08:40:36	4217	1	5		2	2	65	74	Honduras	0.625	130	3	3		[Region] Biosfera Cacique Lempira Señor de las Montañas	1				1	2	4	3	1	1			2	3	7	T, ph, electrical conductivity, TDS, turbidity, total coliforms, fecal coliforms, total chlorine, free chlorine		2	2	1	2	4	2	1	1	2	2	1	[Used] mentioned in 2.4.	6	not measured		4
20	2017-05-18 09:55:45	947	1	1		1	2	102	102	Malawi	0.476	170	4	1				1			4	3	4	2	2	3			3	3	6			4	4	4	2	2	1	1	1	1	1			1			4
21	2017-05-18 11:26:55	763	1	6	consultant	3	1	24	24	Brazil	0.754	79	2	1			1				4	4	4	4	4	4			2	1	3			4	4	3	4	4	1	1	1	1	1			1			2
22	2017-05-18 22:51:51	1358	1	1		3	2	142	142	Rwanda	0.498	159	4	2		[(Sub-) basin] Akagera-Upper	1				1	4	4	3	3	1			4	4	4			4	4	2	2	1	1	1	1	2	2	1	[Used] Turbidity (NTU)	1			1
23	2017-05-18 23:19:02	1472	2	2		3	1		103	Malaysia	0.789	59	2	1			1				3	4	4	3	3	2			2	1	7	Malaysia' National Water Quality Index		3	4	3	4	3	1	1	1	1	1	1	[Used] BOD, COD, TSS	1			1
24	2017-05-19 03:39:06	1112	1	1		2	2	95	95	Lesotho	0.497	160	4	2			1			1	1	1	4	3	4	1			3	1	5			3	4	2	4	3	1	1	1	1	1			3			2
25	2017-05-19 04:05:26	781	1	2		3	2	31	31	Cameroon	0.518	153	4	1		[Water body] Traditional Hand Dug Well				1	4	2	4	3	1	3	5		5	5	6			5	5	5	5	5	3	3	3	3	3	3		5			1
26	2017-05-19 04:15:26	2255	1	1		3	2	126	126	Norway	0.949	1	1	1			1	1			4	2	3	4	3	2	4	[4] Hydropower	2	2	7	EU WFD		1	3	4	4	1	3	3	1	1	1	1	[Used] - Calcium (to determin watertype) - Colour (to determin watertype - humic substances) - Aluminium fractions (acidification) - Acid Neutralizing Capacity - Ammonia - Nitrate - Phosphate	3			1
27	2017-05-20 05:36:00	537	1	4		3	1	48	48	Denmark	0.925	5	1	4	National	[Other (Please specify)] All Danish area				1	1	1	4	4	3	1	5		3	3	3			3	4	4	1	4	1	1	1	1		1	[Used] Mayor groundwater salts and gasses	3			2
28	2017-05-22 18:03:49	2384	1	1		3	2	125	125	Nigeria	0.527	152	4	3						1	1	3	1	1	1	4			4	4	4			2	1	1	1	1	1	1	2		1			3			4
29	2017-05-24 00:59:29	916	1	1		3	2	160	159	South Africa	0.666	119	3	4	National Coverage	[Other (Please specify)] National Coverage of all surface waterbodies	1	1	1		3	4	4	3		1			1	1	5		[Water quality indices are not used in my case] We use a combination for various purposes	4	4	4	4	4	1	1	1	1	2			3			1
30	2017-05-24 03:46:50	2188	1	4		3	1	183	18	Belize	0.706	103	2	3		[Region] My answers are based on work I have been involved with in an area of southern Belize known as the Maya Mountain Marine Corridor or Maya Golden Landscape which comprised 4 catchments: Rio Grande, Golden Stream, Deep River and Monkey River, and the resulting inclusion of macroinvertebrate indicators into National guidance for monitoring trends in water quality in aquatic ecosystems - an op…	1				5	3	1	4	4	1			3	3	7	My work has been to evaluate the efficiency of macroinvertebrate indices like the BMWP and EPT scores for use in a region where little is known about the identify and distribution of taxa. Hence the difficulty rating		4	4	4	4	4	1	1	1			1	[Used] The work is focused on Macroinvertebrates To explore macroinvertebrate index response a number of of physicochemical variables were measured including the above and: Temperature Nitrate Soluble reactive phosphate Physical variables including channel substrate and embeddedness
31	2017-05-24 10:36:19	1161	1	4		3	2	125	159	South Africa	0.666	119	3	1			1	1		1	4	4	4	4	4	4	5	[Don't know] Non	2	2	7	South Africa Water Quality Guideline, WHO		4	4	3	2	4	1	1	1	1	1	1	[Used] Free chlorine, Salinity, BOD, COD	1			1
32	2017-05-24 10:56:06	2184	1	4		3	2	125	125	Nigeria	0.527	152	4	1			1	1		1	4	4	4	4	4	4			4	4	7	WHO and APHA		4	4	4	4	4	1	1	1	1	1	1	[Used] BOD, COD, Salinity, Turbidity	6	APHA and WHO		4
33	2017-05-26 08:16:14	3230	1	2		3	2	140	140	Romania	0.802	50	1	4	European level -Danube River Basin	[Other (Please specify)] Representing Romania within the Bucharest Declaration from 1985-1994 and then within the International Commission for the Protection of Danube River/ICPDR within its Basin and acting as Monitoring, Laboratory and Information Management Expert Group / MLIM/EG, EG which after 1998 became Monitoring and Assessment - EG/ and acting as Chairman of this EG until 2010 when I ret…	1	1		1	3	3	4	3	3	3	3	[3] the evolution in time and space of water quality , ecosystems, loads transport from one country border to following ones, and at the end in Danube Delta and Black Sea Coast, and also the impacts created by the discharges whether from all types of sources in the tributaries and from these in the main course of river and the last in the Black Sea	1	2	7	the agreed water Quality Indices for all chemical, biological microbiological and hydro logical ones		3	4	4	4	4	1	1	1	1	1	1	[Used] Heavy Metals, Micro chemical like Detergents, micro-chemical very toxic elements , etc	3			4
34	2017-05-27 08:34:09	564	1	4		2	2	69	69	Guatemala	0.640	125	3	3		[Region] Atitlan, Amatitlan Lakes		1			4	3	4	3	3	2			3	2	7	national norms Coguanor		3	4	4	3	4	1	1	1	1	1			3			3
35	2017-05-28 08:31:10	568	2	4		3	2	75	75	Hungary	0.836	43	1	1		[Water body] Danube basin, Hungarian section.	1	1			3	3	3	4	2	3	1		1	1	7	Hungarian standards		2	3	3	4	3	1	1	1	1	1	1	[Used] WFD elements	3			1
36	2017-05-28 08:59:53	1608	1	3		3	2	58	58	Ethiopia	0.448	174	4	3		[Region] Tigray Region Ethiopia	1			1	1	3	3	4	4				1	1	4			4	4	4	4	4	1	1	1	1	1			3			4
37	2017-05-28 13:13:45	647	1	4		3	1	121	121	Netherlands	0.924	7	1	2		[(Sub-) basin] lakes and reservoir within a catchment		1			3	4	4	3	2	3			4	2	5		[Water quality indices are not used in my case] Other than WFD indicators, if your wish to call these indicators	4	4	3	4	4	1	1	1	1	1	1	[Used] Chl-a, Cyano Chl-a, dissolved nutrients, turbidity, transparancy, alkalinity, presence of humic acids	3			1
38	2017-05-28 14:02:34	314	1	4		3	1	83	83	Italy	0.887	26	1	1			1				4	2	2	2	2	2			2	1	7	EBI		4	4	2	4	1	1	1	1	1	1			3			1
39	2017-05-28 21:45:01	740	1	5		3	2	9	117	Myanmar	0.556	145	3	3			1	1	1		4	2	4	3	3	3			3	3	6			3	4	3	4	3	1	1	1	1	1	1	[Used] NTU, Temperature	5			3
40	2017-05-28 22:45:27	558	1	1		3	1	83	83	Italy	0.887	26	1	1				1			2	4	3	3	1	1	5		2	2	5			4	2	1	2	1	1	1	1	1	1	1	[Used] Secchi disk, chl a	1			2
41	2017-05-29 00:29:12	2173	2	3		3	2	183	92	Lao People’s Democratic Republic	0.586	138	3	2			1				4	1	2	2	1	1			2	2	7	Lao National index based on WB criteria		3	4	3	4	3	1	1	1	1	1	1	[Used] Temp DO TDS Turbidity COD SS NO3-N NH3-N Al NO2 NO3 SO4 Total Coliform Fecal coliform Color	6	Lao standards - same as WB		2
42	2017-05-29 00:54:29	721	1	6	International Organization	3	2	61	190	Viet Nam	0.683	115	3	1		[Water body] Rivers and canals	1		1		4	1	4	4	2	1	5		1	1	6			4	4	4	3	4	1	1	1	1	1	1	[Used] Pesticide concentration (selected), heavy metals (selected)	4			1
43	2017-05-29 01:07:57	417	1	4		3	2	121	121	Netherlands	0.924	7	1	3			1				4	4	4	3	3	1			3	3	5			3	3	3	3	3	1	2	1	1	1			3			1
44	2017-05-29 01:14:24	1576	2	1		1	2	57	57	Estonia	0.865	30	1	1			1	1			1	2	1	3	3	1	5		2	1	6			4	4	4	4	1	2	2	1	1	1	1	[Used] Secchi depth	3			1
45	2017-05-29 01:14:41	2155	1	1		1	1	57	57	Estonia	0.865	30	1	1						1			3						3	3	7	ISO		3	4	4	1	3	1	1	1		1	3		3			2
46	2017-05-29 07:11:21	561	1	6	scientist	3	1	185	185	United States of America	0.920	10	1	3		[Region] large watersheds	1				3	3	3	3	3	3	4	[4] natural areas management	1	1	5			2	4	2	4	2	1	1	1	1	1	1	[Used] salinity	2			3
47	2017-05-29 12:36:16	346	1	4		2	1	121	37	Colombia	0.727	95	2	1				1			4	4	4	5	5	1	5		3	3	4			4	4	1	4	1	1	2	1	1	1	3		3			1
48	2017-05-29 23:56:49	761	1	4		3	2	67	67	Greece	0.866	29	1	3		[Region] ΑΝΑΤΟΛΙΚΙ ΜΑΚΕΔΟΝΙΑ ΤΗΡΑΚΙ	1	1	1		4	2	4	4	2	1			1	1	2			4	4	4	4	4	1	1	1	1	1			1			4
49	2017-05-31 04:53:46	723	1	4		3	2	48	48	Denmark	0.925	5	1	1				1			2	3	2	2	1	2	4	[4] Water Framework Directive standards	3	3	7	many		2	4	2	4	1	2	2	2	1	1	1	[Used] Biological quality elements	4
50	2017-06-01 06:12:41	1959	1	4		3	1	65	65	Germany	0.926	4	1	2			1	1			3	2	4	4	3	2			1	1	5		[Water quality indices are not used in my case] Measurement and assessment of single water qualirty parameters with thresholds and EQN	3	3	4	4	2	1	2	1	1	2	1	[Used] Temperature Ammonia Nitrite Chloride	5			1
51	2017-06-02 02:12:16	418	1	2		3	2	183	183	United Kingdom of Great Britain and Northern Ireland	0.909	16	1	1		[Water body] sections of rivers, lakes and seas	1	1	1	1	4	4	4	4	4	4	5		2	2	7	EU Water Framework and EEA		3	4	4	4	1	1	1	1	1	1	1	[Used] Mercury and other heavy metals.	3			1
52	2017-06-02 02:14:13	1086	1	1		3	1	42	42	Croatia	0.827	45	1	1			1	1			5	4	4	4	4	5			1	2	6			4	4	4	4	4	1	1	1	1	1	1	[Used] national legislation on water quality standard	3			5
53	2017-06-02 02:55:53	2210	2	1			1	156	156	Slovenia	0.890	25	1	4	national		1	1		1	3	2	4	3	3	2			3	2	7	We use EU Water Framework Directive status of water bodies as one of the indicators/indices		2	4	4	4	2	1	2	2	1	1	1	[Used] pesticides, other contaminants (in line with EU legislation), E.coli chemical, biological, hydrological and hydromorphological elements taken into account to assess the ecological status of water bodies
54	2017-06-02 03:01:00	1756	1	1		3	2	10	44	Cyprus	0.856	33	1	4	Country		1	1			3	2	4	3	1	1	1		2	2	7	several indices that were adopted by my country		3	4	4	4	4	1	1	1	1	1	1	[Used] a number of other indicators are used	3			2
55	2017-06-02 03:54:52	2039	1	6	Research Institute	2	2	31	31	Cameroon	0.518	153	4	2		[(Sub-) basin] Mayo Tsanaga River basin. A Sub-basin of the Lake Chad hydrological Basin	1			1	2	2	4	2	2	1			3	3	5			3	3	1	1	3	1	1	1	2	2	1	[Used] NO3, F				4
56	2017-06-04 16:25:38	1429	1	4		2	2	154	154	Singapore	0.925	5	1	1		[Water body] rivers and water catchments	1	1			3	2	4	4	2	2	5		2	2	6			4	4	4	4	4	1	1	1	1	1			3			3
57	2017-06-04 18:27:18	1679	1	1		3	1	69	69	Guatemala	0.640	125	3	1			1	1									1	[1] Research in land use change and water quality	1		5		[Water quality indices are not used in my case] Statistical analysis DCA PCA	1	1		1	1	1	1	1	1	1	1	[Used] Temperature, ammonia, light penetration, tds, tss	2			1
58	2017-06-06 01:03:45	3356	1	1		3	1	75	75	Hungary	0.836	43	1	4		[Other (Please specify)] National level	1	1		1	1	4	4	1	1	1			3	3	7	We work with waters for human use (drinking water and bathing water), and use relevant legal quality requirements for classification		4	2	4	1	4	2	1	1	2	2	1	[Used] Parameters required under the drinking and bathing water directive	6	Not measured		5
59	2017-06-06 02:02:00	1261	2	1		3	1	155	155	Slovakia	0.845	40	1	1		[Water body] Entire monitoring and ecological status/potential in Slovakia is related to water bodies (according WFD /Directive 2000)	1				2	3	4	3	2	2			2	2	7	According WFD individual biological indexes depending on BQEs (e.g. Omnidia, ASterics, ..)		4	4	4	4	4	1	1	1	1	1	1	[Used] Many other Ph-Ch, Biological , Trace metals, organic pollutants...	3			4
60	2017-06-07 02:26:30	670	1	4		3	2	193	193	Zimbabwe	0.516	154	4	2			1			1	1	2	4	3	4	1	5		2	1	5			2	4	4	4	4	1	1	1	1	1	1	[Used] Sulphates Hardness Total Alkalinity	3			3
61	2017-06-07 12:03:54	979	1	1				86	86	Jordan	0.741	86	2	1						1	4	4	1	4	4	4			3	3	7	WHO		1	1	1	2	1	1	1	1	1	1			3			2
62	2017-06-08 01:12:57	999	1	4		3	2	65	113	Mongolia	0.735	92	2	2			1			1	3	1	4	2	4	1	4	[4] Mining	4	1	7	Russian Water Quality Index		2	4	4	5	4	1	1	1	1	1			3			2
63	2017-06-08 05:45:20	1341	1	1		1	1	125	125	Nigeria	0.527	152	4	3		[Region] Niger Delta				1			2						1	2	7			4	4	4	2	4	2	1	1	1	1
64	2017-06-09 13:57:55	677	2	1		3	2	185	185	United States of America	0.920	10	1	3			1				4	3	3	1	1	1			4	4	5			2	3	3	4	1	1	1	1	1	1	1	[Used] SSC, TSS, Alk, Cl, SRP, NO2, NO3, SO4, Se metals, OC/OP pesticides, PAHs, PBDEs, PCBs, pyrethroids	2			1
65	2017-06-14 05:46:06	795	1	4		3	1	65	65	Germany	0.926	4	1	4	River-Sea Continuum	[Other (Please specify)] River-Sea Contiuum	1	1	1		4	3	2	4	4	4	4	[4] scientific assessment	1	1	5			4	4	4	1	1	1	1	1	1	1	1	[Used] N:P ratio BOD turbidity	3			1
66	2017-06-14 17:06:04	515	1	2		3	2	9	9	Australia	0.939	2	1	4	drinking water supply						1	1	4	1	1	1	1		1	1	5			1	2	2	2	4	1	1	1	1	1			1			1
67	2017-06-14 17:15:20	892	1	1		3	1	9	9	Australia	0.939	2	1	3		[Region] Victoria, Australia	1		1	1		4	3	3	4	1			3	3	5		[Water quality indices are not used in my case] We refer to water quality objectives in the state water policies. For more complex assessment we defer to consultancy/universities e.g. Centre for Aquatic Pollution Identification and Management. For example we engaged them to understand the ecological and public health impact of episodic sewage overflows in wet weather. I represent a water authorit…	4	4	4	4	4	1	1	1	1	1	1	[Used] E.coli and Enterococchi. Suspended Solids (other licence limits set by Environment Protection Authority for treated sewage discharge), temperature, ammonia, BOD, flow rate, and residual chlorine	5			1
68	2017-06-14 19:19:13	2014	1	1		3	2	9	9	Australia	0.939	2	1	3		[Region] State of New South Wales	1	1	1	1	1	2	4	2	2	1			4	1	5			3	3	4	1	4	2	1	1	2	2	1	[Used] Around 100 more - including E. coli, chlorine, turbidity, heavy metals, anions etc
69	2017-06-15 12:42:41	2684	1	3		3	2	83	83	Italy	0.887	26	1	1			1	1		1	3	4	4	3	2	1			1	1	7	Biological and Chemical indexes as indicated in the EC Water Framework Directive (2000/60/EU)		3	4	4	4	3	1	1	1	1	1	1	[Used] see Water Framework Directive (2000/60/EU)	3			1
70	2017-06-15 18:19:54	2121	1	1		3	2	24	24	Brazil	0.754	79	2	2			1				4	2	4	4	2	1			2	3	3			3	4	2	4	4	1	1	1	1	1	1	[Used] E. coli, DTS, BOD	1			1
71	2017-06-15 23:23:48	4211	1	6	UNESCAP	3	1	26	170	Thailand	0.740	87	2	3		[Region] Asia-Pacific region	1	1		1	4	4	4	4	4						4			4	4	4	4	3	1	1	1	1	1			3			4
72	2017-06-16 02:49:41	1425	1	3		3	2	159	159	South Africa	0.666	119	3	3			1										4	[4] Protection of aquatic resources (so water quality guidelines for freshwater riverine aquatic ecosystems)	3	1	5			4	4	4	4	3	1	1	1		1	1	[Used] orthophosphate rather than total phosphorous	6	South African Department of Water and Sanitation guidelines (based on international standards for SA conditions)		3
73	2017-06-19 00:09:37	1007	1	1		2	1	9	9	Australia	0.939	2	1	4	state	[Other (Please specify)] Victoria	1	1	1	1	3	3	3	3	3	1	3	[3] Environmental values and Indigenous values and Geothermal values	2	2	7	SEPP Gov - Groundwaters of Victoria and SEPP Wov Waters of Victoria - subordinate legislation under the EP Act 1970 (Environment Protection Authority Vic). There is also Drinking water legislation for urban drinking water standards and national water quality standards that Australia and New Zealand share. SEPP GoV and SEPP WoV are currently being reviewed by the Victorian government.		3	4	4	2	3	3	1	1	3	3	1	[Used] Numerous parameters - EPA Vic	5			5
74	2017-06-19 00:30:58	2044	1	3		3	1	9	9	Australia	0.939	2	1	4	Treated Wastewater processes & applications - i.e. waste water treatment process streams, irrigation water, water discharged to lakes / rivers / water bodies		1	1		1	5	3	3	4	5	5			1	1	7	Australian Guidelines for Water Recycling; Australian Drinking Water Guidelines		4	4	2	2	4	1	1	1	1	1	1	[Used] Turbidity Chemical Oxygen Demand (COD) Biological Oxygen Demand (BOD)	5			1
75	2017-06-19 07:13:29	415	1	1		2	1	169	167	Switzerland	0.939	2	1	4	country		1	1		1	3	2	4	2	2	1			2	1	6			4	4	4	2	4	1	1	1	1	1			5			5
76	2017-06-19 14:58:13	644	1	1		2	2	121	9	Australia	0.939	2	1	3		[Region] Tap water supply	1	1	1	1	1	1	4	4	4	1	5	[Don't know] NA	3	3	7	Coliban Water index		1	3	1	1	4	2	2	1	2	2			5			1
77	2017-06-19 15:48:43	1197	1	1		1	2	9	9	Australia	0.939	2	1	3		[Region] State of Victoria, Australia			1		4	4	4	3	3	2	4	[4] Aquatic ecosystem health	2	1	5			4	4	4	4	4	1	1	1	1	1	1	[Used] Chlorophyll-a Dissolved Inorganic Nitrogen Dissolved Inorganic Phosphorus Turbidity Light attenuation Temperature Salinity (PSU)	5			1
78	2017-06-19 16:56:31	1096	1	6	Water Utility	3	2	9	9	Australia	0.939	2	1	1					1		3	4	2	2	2	1	4	[4] Water quality & ecological impacts from wastewater discharges	4	1	7	ecological indices eg SIGNAL		4	4	4	4	4	1	1	1	1	1	1	[Used] ammonia, NOx, metals, SRP, TSS, BOD/COD/TOC	1			1
79	2017-06-19 20:08:09	269	2	1		2	2	37	9	Australia	0.939	2	1	3		[Region] New South Wales	1				5	2	4	2	3	1			3	2	6			3	4	4	4	4	2	2	2	2	2			5			5
80	2017-06-19 22:10:16	1235	1	3		3	1	9	9	Australia	0.939	2	1	1			1				1	3	2	3	2	1			1	1	6			3	4	4	2	2	1	1	1	1	1			6	Victorian State Environment Protection Policy		1
81	2017-06-21 07:28:12	1801	1	1		2	2	78	78	Indonesia	0.689	113	3	2		[(Sub-) basin] in my city (cimahi- west java island- indonesia) there are 5 (sub) river Which flows to the major basin : citarum river; before it flows to the java sea.	1				2	4	1	3	2	4	5		3	3	7	the water quality of the ministry of environment		1	1	1	1	1	1	2	1	1	2	1	[Used] BOD, COD	6	the watet quality regulation of the ministry of environment		1
82	2017-06-25 16:34:16	341	1	1		3	2	9	9	Australia	0.939	2	1	3			1	1	1	1	4	4	4	4	4	3			1	1	5			4	4	4	3	3	1	1	1	1	1			1			1
83	2017-06-27 12:27:54	627	1	3		2	2	183	183	United Kingdom of Great Britain and Northern Ireland	0.909	16	1	3			1	1			4	3	3	4	4	3			3	2	4			3	4	4	4	3	1	1	1	3	3			3			1
84	2017-06-28 04:34:54	806	1	3		3	2	81	81	Ireland	0.923	8	1	3		[Region] Ireland	1				4	2	4	2	2	1			1		7	Q-Value (Quality Rating System) based on macroinvertebrates		2	4	2	4	2	1	1	1	1		1	[Used] oxidised nitrogen, total ammonia	1			1
85	2017-06-28 04:49:52	4685	1	1		2	2	58	58	Ethiopia	0.448	174	4	3		[Region] southern	1	1	1	1	2	2	3	4	4	1	5		1	1	3			3	3	3	3	4	1	1	1	1	1	1		3			4
86	2017-06-29 06:13:10	483	2	6	public utility	3	1	2	2	Albania	0.764	75	2	4	utilty					1	3	4	4	4	1	1			1	1	7	Nationals		4	4	3	3	3	1	1	1	1	1			3			1
87	2017-06-29 08:54:29	585	2	1		1	1	60	167	Switzerland	0.939	2	1	4		[Other (Please specify)] Switzerland	1	1			4	3	4	1	1	1			5	5	5			2	4	4	4	3	1	1	1	1	1	1	[Used] Micropollutants, biological indicators	4			1
88	2017-08-02 15:17:21	1006	1	1		1	2	66	66	Ghana	0.579	139	3	1		[Water body] River Volta	1				2	2		4	4	2			2	3	6			4	4	4	3	4	1	1	1	1	1	1	[Used] Total Iron, Chloride, Hardness, Calcium,	3			3
89	2017-05-26 05:57:42	1039	2	1		3	1	102	102	Malawi	0.476	170	4	4	national		1				4	1	1	1	1	1			3	4	7	IBMR IPS IBG-DCE IPR		3	3	3	4	1	1	1	1	1	1			3			1
90	2017-05-28 05:41:19	2600	1	4		3	2	20	192	Zambia	0.579	139	3	4	Tanganyika			1			4	2	4	3	3	3	4	[4] Conservation of a biodiversity hot spot	2	2	5		[Les index ne sont pas utilisés pour mesurer la qualité de l’eau dans mon cas.] Such index are not used and probably not sufficient for a lake like Lake Tanganyika. The thermic stratification, the depth of oxicline etc.. are also very important but are not taken into account in most index. In those remote area, basic information to monitor lakes are missing. Variability is also high, thus a singl…	4	3	4	4	4	1	1	1	2	2	1	[Utilisé] Transparence (Secchi) Stratifcation (thermic, oxygen) Chlorophyll a Turbidity However, all this does is not integrated into ONE index (maybe usefull but posibly an oversimplification..	6	There is not a single strategy. Lack of harmonization. Generaly, it depends of the available methods during a particular project. There is a need to harmonization for long term comparison		4
91	2017-05-29 02:13:35	2809	1	6	Convention sur l'environnement	3	2	30	30	Cambodia	0.563	143	3	3		[Région. Veuillez indiquer le nom.] Afrique	1	1	1		4	4	4	4	4	3	4	[4] Gestion des déchets	3	3	4			3	4	4	4	3	1	1	1	1	1			3			4
92	2017-05-29 05:38:21	600	1	1		3	1	62	62	Gabon	0.697	109	3	4		[Autre. Veuillez indiquer le nom et le niveau.] national/bassin	1				4	3	4	4	4	3			4	4	7	WFD status + others more specific		3	4	4	4	3	1	1	1	2	1	1	[Utilisé] nitrates (NO3) ammonium (NH4) orthophosphates (PO4) Biological Demand of Oxygen (DBO) etc.	6	NF EN		1
93	2017-06-02 02:59:55	739	1	4		3	2	172	172	Timor-Leste	0.605	133	3	1		[Masse d’eau. Veuillez indiquer le nom.] freshwater	1	1			3	2	4	3	3	1			3	2	5		[Les index ne sont pas utilisés pour mesurer la qualité de l’eau dans mon cas.] seulement les indicateurs	2	3	4	3	3	1	1	1	1	1	1	[Utilisé] bactéries faecal et métaux lourds	4			1
94	2017-06-05 17:05:26	5363	1	4		2	2	34	34	Chad	0.396	186	4	1		[Masse d’eau. Veuillez indiquer le nom.] Fleuve Nyong	1				3		4	2					3	3	7	OCDE		2	4	2	4	1	2	2		1	1	2		1			2
95	2017-06-06 01:54:48	2293	1	4		3	1	182	182	United Arab Emirates	0.840	42	1	4	Nappe de Oued Souhil					1	4	4	4	4	4	3			3	1	5			4	4	3	1	4	1	1	1	1	1			3			1
96	2017-05-10 10:30:01	947	1	4		1	1	26	26	Bulgaria	0.794	56	2	2		[Sub-cuenca. Por favor indique el nombre] Pirapora River	1				1	1	4	4	2	1			3	2	5			2	3	4	2	2	1	1	1	1	1			2			3
97	2017-05-24 19:30:27	3665	1	6	ONG	2	1	39	39	Congo	0.435	176	4	4		[Otra. Por favor indique la escala y el nombre] cuencas y microcuencas en todo el territorio nacional	1	1			4	2	4	4	4	2			2	3	7	indices ICO ( ICOMI, ICOMO, ICOSUS, ICOTRO, ICOTEMP,ICOBIO, ICOTOX ) ramirez Et al 1999		3	4	4	4	4	1		1	1	1	1	[Utilizado] DBO, SST,	2			3
98	2017-05-29 02:31:18	958	1	1		2	1	39	39	Congo	0.435	176	4	1		[Cuerpo de agua. Por favor indique el nombre ] Embalses		1			4	4				4			1	2	1			4	4		4		1	1	1	1	1			2			2
99	2017-06-02 05:28:59	1438	1	4		3	1	55	55	Equatorial Guinea	0.592	135	3	4	wastewater	[Otra. Por favor indique la escala y el nombre] wastewater treatment and reuse	1	1	1	1				4	3				5	2	5			2	3	3	3	4	1	1	1	1	1	1	[Utilizado] COD, BOD, TSS, Turbidity, E. coli, Helminth eggs, Salmonella, Legionella	1			2
100	2017-06-05 12:51:03	494	1	1		2	1	136	136	Portugal	0.843	41	1	4	País Perú		1			1			4				4		3	4	7	Estandares de calidad ambiental ECA Agua Perú		4		4	4		1	1	1		1			6	Estandar de calidad ambiental de los recursos hídricos ECA-AGUA		4
101	2017-06-16 14:23:51	1786	1	1		3	1	9	9	Australia	0.939	2	1	1			1	1	1		3	3	4	4	3	2	4	[2] Creo que hay determinar los indicadores entendiendo al ecosistema acuatico como un sistema integral proveedor de servicios	1	2	2			3	4	4	3	3	1	1	1	1	1	1	[Utilizado] DQO, DBO y la relacion DBO/DQO ORP	1			1
102	2017-05-16 12:07:02	2311	1	1		3	2	117	117	Myanmar	0.556	145	3	2		[الحوض (أو الحوض الفرعي). يُرجى الإشارة إلى الاسم ] حوض رمال الشرقية عمان				1	1	2	4	3	3	1			1	1	7	الموصفات القياسية العمانية لمياة الشرب 8/2012		1	1	4	2	4	2	1	1	2	2	1	[يُستخدم ] جميع العناصر الثقيلة والمركبات الكيميائية والملوثات البكتيرية الموجودة في الموصفة القياسية العمانية رقم 8/2012	2			1
103	2017-06-12 13:29:41	337	1	4		3	1	154	154	Singapore	0.925	5	1	2		[الحوض (أو الحوض الفرعي). يُرجى الإشارة إلى الاسم ] الجبل الاخضر			1	1	1	1	4	4	1	1			3	3	4			1	4	4	1	4	1	1	1	1	1			3			4
104	2017-06-05 07:41:47	1904	1	4		2	2	67	67	Greece	0.866	29	1	4	Aral sea rigion			1			4	2	4	4	1	2			3	2	7	ИЗВ индекс загрязнения воды		3	4	4	4	3	1	1	1			1	[Используется] ORP, DO, NTU (turb), SAL, TDS.	3			1
[truncated: 77 more columns]
